# Supplementary material for: Carvedilol dihydrogen phosphate hemihydrate: a powder study
Source: Acta Crystallogr Sect E Struct Rep Online. 2009 Jul 29;65(Pt 8):o2020–1. doi: 10.1107/S1600536809029353 (PMC2977435; doi:10.1107/S1600536809029353)
Supplement: Supplementary file 2 [file e-65-o2020-Isup2.rtv]

#    July 14, 2009
# This CIF contains the laboratory powder pattern for the
#  paper of Chernyshev et al. submitted to Acta Cryst. E.
#
#


data_I

_pd_block_id      Kukushkin_pattern

loop_
      _pd_proc_point_id                           
      _pd_proc_2theta_corrected           
      _pd_proc_intensity_net                     
      _pd_calc_intensity_net                     
      _pd_proc_ls_weight                  # x100 !

   1  5.0000   4056   3906  .0247
   2  5.0100   4022   3918  .0249
   3  5.0200   4099   3931  .0244
   4  5.0300   4153   3943  .0241
   5  5.0400   4147   3955  .0241
   6  5.0500   4129   3967  .0242
   7  5.0600   4096   3979  .0244
   8  5.0700   4360   3991  .0229
   9  5.0800   4327   4002  .0231
  10  5.0900   4207   4013  .0238
  11  5.1000   4254   4025  .0235
  12  5.1100   4284   4036  .0233
  13  5.1200   4321   4046  .0231
  14  5.1300   4322   4057  .0231
  15  5.1400   4194   4068  .0238
  16  5.1500   4247   4078  .0235
  17  5.1600   4268   4088  .0234
  18  5.1700   4285   4098  .0233
  19  5.1800   4399   4108  .0227
  20  5.1900   4342   4118  .0230
  21  5.2000   4332   4128  .0231
  22  5.2100   4278   4137  .0234
  23  5.2200   4315   4146  .0232
  24  5.2300   4199   4156  .0238
  25  5.2400   4212   4165  .0237
  26  5.2500   4175   4173  .0240
  27  5.2600   4161   4609  .0240
  28  5.2700   4227   4623  .0237
  29  5.2800   4238   4636  .0236
  30  5.2900   4243   4650  .0236
  31  5.3000   4278   4663  .0234
  32  5.3100   4291   4677  .0233
  33  5.3200   4273   4690  .0234
  34  5.3300   4445   4703  .0225
  35  5.3400   4356   4717  .0230
  36  5.3500   4265   4730  .0234
  37  5.3600   4415   4743  .0227
  38  5.3700   4480   4756  .0223
  39  5.3800   4564   4770  .0219
  40  5.3900   4550   4783  .0220
  41  5.4000   4627   4796  .0216
  42  5.4100   4618   4809  .0217
  43  5.4200   4530   4822  .0221
  44  5.4300   4523   4835  .0221
  45  5.4400   4508   4849  .0222
  46  5.4500   4448   4862  .0225
  47  5.4600   4502   4875  .0222
  48  5.4700   4553   4888  .0220
  49  5.4800   4456   4902  .0224
  50  5.4900   4418   4915  .0226
  51  5.5000   4587   4928  .0218
  52  5.5100   4637   4941  .0216
  53  5.5200   4537   4955  .0220
  54  5.5300   4570   4968  .0219
  55  5.5400   4567   4982  .0219
  56  5.5500   4487   4995  .0223
  57  5.5600   4651   5009  .0215
  58  5.5700   4596   5023  .0218
  59  5.5800   4669   5037  .0214
  60  5.5900   4583   5050  .0218
  61  5.6000   4705   5064  .0213
  62  5.6100   4671   5078  .0214
  63  5.6200   4835   5093  .0207
  64  5.6300   4798   5107  .0208
  65  5.6400   4787   5121  .0209
  66  5.6500   4863   5136  .0206
  67  5.6600   4840   5150  .0207
  68  5.6700   4706   5165  .0212
  69  5.6800   4841   5180  .0207
  70  5.6900   5018   5195  .0199
  71  5.7000   5002   5211  .0200
  72  5.7100   4914   5226  .0204
  73  5.7200   5026   5242  .0199
  74  5.7300   5201   5257  .0192
  75  5.7400   5231   5274  .0191
  76  5.7500   5149   5290  .0194
  77  5.7600   5133   5306  .0195
  78  5.7700   5116   5323  .0195
  79  5.7800   5504   5340  .0182
  80  5.7900   5628   5357  .0178
  81  5.8000   5775   5375  .0173
  82  5.8100   6051   5393  .0165
  83  5.8200   6222   5411  .0161
  84  5.8300   6724   5429  .0149
  85  5.8400   6709   5448  .0149
  86  5.8500   6635   5467  .0151
  87  5.8600   6435   5487  .0155
  88  5.8700   6389   5507  .0157
  89  5.8800   6305   5527  .0159
  90  5.8900   6243   5548  .0160
  91  5.9000   6017   5569  .0166
  92  5.9100   5940   5590  .0168
  93  5.9200   5901   5613  .0169
  94  5.9300   5738   5635  .0174
  95  5.9400   5679   5658  .0176
  96  5.9500   5706   5682  .0175
  97  5.9600   5767   5706  .0173
  98  5.9700   5797   5731  .0173
  99  5.9800   5681   5757  .0176
 100  5.9900   5776   5783  .0173
 101  6.0000   5742   5810  .0174
 102  6.0100   5839   5837  .0171
 103  6.0200   5713   5865  .0175
 104  6.0300   5734   5894  .0174
 105  6.0400   5733   5924  .0174
 106  6.0500   5894   5955  .0170
 107  6.0600   5937   5987  .0168
 108  6.0700   5985   6019  .0167
 109  6.0800   6209   6053  .0161
 110  6.0900   6299   6087  .0159
 111  6.1000   6603   6123  .0151
 112  6.1100   6899   6160  .0145
 113  6.1200   7040   6198  .0142
 114  6.1300   7281   6237  .0137
 115  6.1400   7101   6278  .0141
 116  6.1500   7136   6320  .0140
 117  6.1600   7046   6363  .0142
 118  6.1700   7059   6408  .0142
 119  6.1800   7093   6454  .0141
 120  6.1900   7282   6502  .0137
 121  6.2000   7288   6552  .0137
 122  6.2100   7176   6604  .0139
 123  6.2200   7393   6658  .0135
 124  6.2300   7497   6713  .0133
 125  6.2400   7533   6771  .0133
 126  6.2500   7596   6831  .0132
 127  6.2600   7700   6894  .0130
 128  6.2700   7621   6959  .0131
 129  6.2800   7598   7027  .0132
 130  6.2900   7664   7097  .0130
 131  6.3000   7818   7347  .0128
 132  6.3100   7740   7426  .0129
 133  6.3200   7877   7508  .0127
 134  6.3300   7857   7593  .0127
 135  6.3400   7696   7683  .0130
 136  6.3500   7806   7776  .0128
 137  6.3600   7882   7873  .0127
 138  6.3700   8132   7975  .0123
 139  6.3800   8336   8081  .0120
 140  6.3900   8537   8192  .0117
 141  6.4000   8692   8309  .0115
 142  6.4100   8982   8430  .0111
 143  6.4200   9107   8558  .0110
 144  6.4300   9296   8691  .0108
 145  6.4400   9457   8830  .0106
 146  6.4500   9678   8976  .0103
 147  6.4600   9557   9129  .0105
 148  6.4700   9601   9288  .0104
 149  6.4800   9705   9455  .0103
 150  6.4900   9810   9629  .0102
 151  6.5000   9976   9811  .0100
 152  6.5100  10234  10000  .0098
 153  6.5200  10127  10196  .0099
 154  6.5300  10121  10400  .0099
 155  6.5400  10311  10611  .0097
 156  6.5500  10515  10828  .0095
 157  6.5600  10536  11053  .0095
 158  6.5700  10725  11283  .0093
 159  6.5800  10902  11518  .0092
 160  6.5900  11193  11758  .0089
 161  6.6000  11087  12001  .0090
 162  6.6100  11290  12247  .0089
 163  6.6200  11532  12495  .0087
 164  6.6300  11985  12742  .0083
 165  6.6400  12330  12990  .0081
 166  6.6500  12873  13235  .0078
 167  6.6600  13622  13478  .0073
 168  6.6700  14001  13717  .0071
 169  6.6800  14462  13953  .0069
 170  6.6900  14723  14186  .0068
 171  6.7000  15210  14416  .0066
 172  6.7100  15081  14645  .0066
 173  6.7200  15059  14876  .0066
 174  6.7300  15061  15110  .0066
 175  6.7400  15381  15354  .0065
 176  6.7500  15770  15612  .0063
 177  6.7600  16102  15891  .0062
 178  6.7700  16461  16198  .0061
 179  6.7800  16695  16542  .0060
 180  6.7900  16979  16934  .0059
 181  6.8000  17580  17383  .0057
 182  6.8100  18026  17899  .0055
 183  6.8200  18829  18492  .0053
 184  6.8300  19354  19170  .0052
 185  6.8400  20332  19938  .0049
 186  6.8500  21358  20799  .0047
 187  6.8600  22161  21750  .0045
 188  6.8700  22720  22783  .0044
 189  6.8800  23351  23880  .0043
 190  6.8900  24347  25019  .0041
 191  6.9000  25215  26166  .0040
 192  6.9100  26922  27282  .0037
 193  6.9200  28192  28321  .0035
 194  6.9300  29310  29234  .0034
 195  6.9400  30336  29975  .0033
 196  6.9500  31159  30501  .0032
 197  6.9600  31435  30781  .0032
 198  6.9700  30905  30721  .0032
 199  6.9800  29540  29773  .0034
 200  6.9900  27489  27986  .0036
 201  7.0000  25580  25625  .0039
 202  7.0100  23010  22962  .0043
 203  7.0200  20176  20234  .0050
 204  7.0300  17430  17617  .0057
 205  7.0400  15021  15233  .0067
 206  7.0500  13025  13153  .0077
 207  7.0600  10924  11407  .0092
 208  7.0700   9774   9992  .0102
 209  7.0800   8717   8881  .0115
 210  7.0900   7983   8032  .0125
 211  7.1000   7385   7398  .0135
 212  7.1100   6774   6933  .0148
 213  7.1200   6508   6595  .0154
 214  7.1300   6285   6350  .0159
 215  7.1400   5997   6171  .0167
 216  7.1500   6005   6038  .0167
 217  7.1600   5800   5937  .0172
 218  7.1700   5679   5859  .0176
 219  7.1800   5665   5797  .0177
 220  7.1900   5766   5747  .0173
 221  7.2000   5526   5707  .0181
 222  7.2100   5676   5674  .0176
 223  7.2200   5568   5648  .0180
 224  7.2300   5356   5627  .0187
 225  7.2400   5445   5611  .0184
 226  7.2500   5384   5599  .0186
 227  7.2600   5315   5592  .0188
 228  7.2700   5476   5588  .0183
 229  7.2800   5669   5587  .0176
 230  7.2900   5455   5590  .0183
 231  7.3000   5454   5596  .0183
 232  7.3100   5464   5604  .0183
 233  7.3200   5592   5616  .0179
 234  7.3300   5542   5630  .0180
 235  7.3400   5618   5646  .0178
 236  7.3500   5626   5666  .0178
 237  7.3600   5752   5688  .0174
 238  7.3700   5725   5712  .0175
 239  7.3800   5725   5740  .0175
 240  7.3900   5911   5769  .0169
 241  7.4000   5820   5802  .0172
 242  7.4100   5854   5838  .0171
 243  7.4200   6081   5876  .0164
 244  7.4300   6059   5917  .0165
 245  7.4400   5970   5962  .0168
 246  7.4500   5992   6009  .0167
 247  7.4600   5931   6060  .0169
 248  7.4700   5999   6114  .0167
 249  7.4800   5940   6171  .0168
 250  7.4900   6039   6466  .0166
 251  7.5000   6419   6534  .0156
 252  7.5100   6357   6605  .0157
 253  7.5200   6530   6680  .0153
 254  7.5300   6517   6758  .0153
 255  7.5400   6520   6840  .0153
 256  7.5500   6530   6926  .0153
 257  7.5600   6569   7016  .0152
 258  7.5700   6669   7109  .0150
 259  7.5800   6545   7205  .0153
 260  7.5900   6561   7304  .0152
 261  7.6000   6659   7405  .0150
 262  7.6100   6799   7509  .0147
 263  7.6200   6948   7615  .0144
 264  7.6300   7129   7722  .0140
 265  7.6400   7118   7829  .0140
 266  7.6500   7077   7937  .0141
 267  7.6600   7216   8044  .0139
 268  7.6700   7602   8150  .0132
 269  7.6800   7936   8255  .0126
 270  7.6900   8216   8359  .0122
 271  7.7000   8493   8461  .0118
 272  7.7100   8740   8562  .0114
 273  7.7200   9114   8663  .0110
 274  7.7300   9284   8764  .0108
 275  7.7400   9472   8866  .0106
 276  7.7500   9441   8972  .0106
 277  7.7600   9542   9085  .0105
 278  7.7700   9465   9207  .0106
 279  7.7800   9180   9342  .0109
 280  7.7900   9043   9494  .0111
 281  7.8000   9436   9668  .0106
 282  7.8100   9657   9868  .0104
 283  7.8200   9896  10101  .0101
 284  7.8300  10062  10369  .0099
 285  7.8400  10172  10678  .0098
 286  7.8500  10383  11029  .0096
 287  7.8600  10752  11423  .0093
 288  7.8700  11349  11858  .0088
 289  7.8800  11879  12329  .0084
 290  7.8900  12459  12828  .0080
 291  7.9000  13277  13340  .0075
 292  7.9100  14240  13848  .0070
 293  7.9200  14684  14333  .0068
 294  7.9300  15108  14771  .0066
 295  7.9400  15613  15138  .0064
 296  7.9500  16046  15414  .0062
 297  7.9600  16211  15580  .0062
 298  7.9700  16152  15623  .0062
 299  7.9800  15674  15351  .0064
 300  7.9900  14889  14704  .0067
 301  8.0000  14322  13780  .0070
 302  8.0100  13088  12695  .0076
 303  8.0200  11778  11553  .0085
 304  8.0300  10718  10435  .0093
 305  8.0400   9477   9396  .0106
 306  8.0500   8428   8472  .0119
 307  8.0600   7424   7681  .0135
 308  8.0700   6937   7028  .0144
 309  8.0800   6537   6504  .0153
 310  8.0900   5979   6095  .0167
 311  8.1000   5838   5784  .0171
 312  8.1100   5712   5552  .0175
 313  8.1200   5597   5381  .0179
 314  8.1300   5431   5256  .0184
 315  8.1400   5391   5165  .0185
 316  8.1500   5494   5098  .0182
 317  8.1600   5520   5048  .0181
 318  8.1700   5527   5010  .0181
 319  8.1800   5305   4980  .0189
 320  8.1900   5310   4958  .0188
 321  8.2000   5143   4940  .0194
 322  8.2100   5054   4927  .0198
 323  8.2200   5096   4916  .0196
 324  8.2300   4954   4909  .0202
 325  8.2400   4843   4904  .0206
 326  8.2500   4817   4902  .0208
 327  8.2600   4682   4902  .0214
 328  8.2700   4690   4903  .0213
 329  8.2800   4992   4907  .0200
 330  8.2900   4931   4912  .0203
 331  8.3000   4814   4918  .0208
 332  8.3100   4846   4926  .0206
 333  8.3200   4838   4936  .0207
 334  8.3300   4790   4947  .0209
 335  8.3400   4852   4959  .0206
 336  8.3500   5059   4973  .0198
 337  8.3600   5134   4988  .0195
 338  8.3700   5042   5005  .0198
 339  8.3800   4957   5023  .0202
 340  8.3900   5038   5042  .0198
 341  8.4000   5185   5063  .0193
 342  8.4100   5225   5085  .0191
 343  8.4200   5181   5108  .0193
 344  8.4300   5024   5133  .0199
 345  8.4400   5218   5160  .0192
 346  8.4500   5264   5188  .0190
 347  8.4600   5261   5217  .0190
 348  8.4700   5204   5249  .0192
 349  8.4800   5339   5282  .0187
 350  8.4900   5486   5317  .0182
 351  8.5000   5587   5354  .0179
 352  8.5100   5704   5392  .0175
 353  8.5200   5628   5433  .0178
 354  8.5300   5470   5477  .0183
 355  8.5400   5438   5522  .0184
 356  8.5500   5594   5570  .0179
 357  8.5600   5660   5621  .0177
 358  8.5700   5897   5674  .0170
 359  8.5800   5788   5730  .0173
 360  8.5900   5972   5789  .0167
 361  8.6000   5873   5851  .0170
 362  8.6100   5821   5917  .0172
 363  8.6200   5979   5986  .0167
 364  8.6300   6069   6059  .0165
 365  8.6400   6272   6136  .0159
 366  8.6500   6196   6204  .0161
 367  8.6600   6228   6289  .0161
 368  8.6700   6501   6379  .0154
 369  8.6800   6573   6478  .0152
 370  8.6900   6828   6577  .0146
 371  8.7000   6975   6682  .0143
 372  8.7100   7219   6791  .0139
 373  8.7200   7010   6906  .0143
 374  8.7300   7047   7026  .0142
 375  8.7400   7072   7150  .0141
 376  8.7500   6942   7280  .0144
 377  8.7600   7006   7415  .0143
 378  8.7700   7237   7554  .0138
 379  8.7800   7440   7698  .0134
 380  8.7900   7341   7845  .0136
 381  8.8000   7545   7995  .0133
 382  8.8100   7875   8148  .0127
 383  8.8200   7996   8302  .0125
 384  8.8300   7918   8458  .0126
 385  8.8400   7999   8614  .0125
 386  8.8500   8139   8770  .0123
 387  8.8600   8260   8925  .0121
 388  8.8700   8242   9078  .0121
 389  8.8800   8478   9230  .0118
 390  8.8900   8805   9380  .0114
 391  8.9000   8889   9529  .0112
 392  8.9100   9146   9678  .0109
 393  8.9200   9339   9829  .0107
 394  8.9300   9839   9984  .0102
 395  8.9400   9864  10146  .0101
 396  8.9500  10063  10319  .0099
 397  8.9600   9972  10509  .0100
 398  8.9700  10325  10720  .0097
 399  8.9800  10625  10960  .0094
 400  8.9900  10852  11236  .0092
 401  9.0000  11091  11554  .0090
 402  9.0100  11639  11922  .0086
 403  9.0200  11730  12345  .0085
 404  9.0300  12106  12829  .0083
 405  9.0400  12689  13375  .0079
 406  9.0500  13289  13982  .0075
 407  9.0600  14042  14644  .0071
 408  9.0700  14768  15348  .0068
 409  9.0800  15466  16078  .0065
 410  9.0900  16639  16808  .0060
 411  9.1000  17862  17509  .0056
 412  9.1100  18900  18148  .0053
 413  9.1200  19690  18689  .0051
 414  9.1300  20146  19099  .0050
 415  9.1400  20790  19351  .0048
 416  9.1500  20575  19427  .0049
 417  9.1600  20239  19115  .0049
 418  9.1700  19176  18306  .0052
 419  9.1800  18382  17119  .0054
 420  9.1900  17161  15696  .0058
 421  9.2000  15463  14172  .0065
 422  9.2100  13798  12651  .0072
 423  9.2200  12092  11212  .0083
 424  9.2300  10585   9905  .0094
 425  9.2400   9356   8760  .0107
 426  9.2500   8409   7787  .0119
 427  9.2600   7328   6984  .0136
 428  9.2700   6487   6337  .0154
 429  9.2800   6140   5828  .0163
 430  9.2900   5760   5433  .0174
 431  9.3000   5391   5132  .0185
 432  9.3100   5205   4903  .0192
 433  9.3200   5044   4728  .0198
 434  9.3300   4731   4594  .0211
 435  9.3400   4578   4490  .0218
 436  9.3500   4658   4407  .0215
 437  9.3600   4469   4340  .0224
 438  9.3700   4380   4283  .0228
 439  9.3800   4299   4235  .0233
 440  9.3900   4238   4193  .0236
 441  9.4000   4214   4157  .0237
 442  9.4100   4251   4124  .0235
 443  9.4200   4126   4095  .0242
 444  9.4300   4235   4069  .0236
 445  9.4400   4216   4046  .0237
 446  9.4500   4087   4024  .0245
 447  9.4600   3954   4005  .0253
 448  9.4700   4077   3987  .0245
 449  9.4800   4155   3971  .0241
 450  9.4900   4023   3956  .0249
 451  9.5000   3945   3942  .0253
 452  9.5100   3981   3930  .0251
 453  9.5200   3973   3918  .0252
 454  9.5300   4042   3908  .0247
 455  9.5400   3882   3898  .0258
 456  9.5500   3829   3889  .0261
 457  9.5600   3830   3978  .0261
 458  9.5700   3908   3971  .0256
 459  9.5800   3940   3965  .0254
 460  9.5900   4037   3960  .0248
 461  9.6000   4074   3955  .0245
 462  9.6100   3930   3951  .0254
 463  9.6200   3900   3940  .0256
 464  9.6300   3903   3937  .0256
 465  9.6400   4000   3934  .0250
 466  9.6500   3991   3931  .0251
 467  9.6600   3896   3929  .0257
 468  9.6700   3997   3927  .0250
 469  9.6800   3920   3925  .0255
 470  9.6900   3918   3924  .0255
 471  9.7000   4041   3923  .0247
 472  9.7100   4032   3922  .0248
 473  9.7200   3922   3922  .0255
 474  9.7300   3898   3921  .0257
 475  9.7400   3911   3921  .0256
 476  9.7500   3904   3922  .0256
 477  9.7600   3892   3922  .0257
 478  9.7700   3936   3923  .0254
 479  9.7800   3965   3924  .0252
 480  9.7900   4127   3925  .0242
 481  9.8000   4042   3927  .0247
 482  9.8100   3982   3928  .0251
 483  9.8200   4022   3930  .0249
 484  9.8300   3955   4117  .0253
 485  9.8400   3989   4122  .0251
 486  9.8500   4059   4127  .0246
 487  9.8600   4023   4133  .0249
 488  9.8700   3803   4138  .0263
 489  9.8800   3872   4144  .0258
 490  9.8900   3880   4150  .0258
 491  9.9000   3875   4157  .0258
 492  9.9100   3935   4164  .0254
 493  9.9200   3924   4171  .0255
 494  9.9300   4240   4178  .0236
 495  9.9400   4072   4186  .0246
 496  9.9500   3992   4193  .0251
 497  9.9600   4041   4202  .0247
 498  9.9700   4023   4210  .0249
 499  9.9800   4007   4219  .0250
 500  9.9900   3964   4227  .0252
 501 10.0000   3976   4236  .0252
 502 10.0100   4021   4246  .0249
 503 10.0200   3966   4255  .0252
 504 10.0300   3958   4265  .0253
 505 10.0400   4053   4275  .0247
 506 10.0500   4024   4285  .0249
 507 10.0600   4061   4295  .0246
 508 10.0700   4019   4306  .0249
 509 10.0800   4064   4316  .0246
 510 10.0900   4092   4327  .0244
 511 10.1000   4138   4339  .0242
 512 10.1100   4158   4351  .0241
 513 10.1200   4153   4364  .0241
 514 10.1300   4155   4377  .0241
 515 10.1400   4223   4391  .0237
 516 10.1500   4340   4406  .0230
 517 10.1600   4186   4423  .0239
 518 10.1700   4533   4441  .0221
 519 10.1800   4384   4460  .0228
 520 10.1900   4376   4480  .0229
 521 10.2000   4369   4503  .0229
 522 10.2100   4669   4526  .0214
 523 10.2200   4417   4551  .0226
 524 10.2300   4521   4577  .0221
 525 10.2400   4591   4603  .0218
 526 10.2500   4578   4629  .0218
 527 10.2600   4543   4655  .0220
 528 10.2700   4618   4679  .0217
 529 10.2800   4557   4700  .0219
 530 10.2900   4587   4719  .0218
 531 10.3000   4622   4734  .0216
 532 10.3100   4553   4743  .0220
 533 10.3200   4582   4743  .0218
 534 10.3300   4598   4737  .0217
 535 10.3400   4565   4727  .0219
 536 10.3500   4638   4716  .0216
 537 10.3600   4533   4705  .0221
 538 10.3700   4513   4697  .0222
 539 10.3800   4556   4691  .0219
 540 10.3900   4617   4688  .0217
 541 10.4000   4550   4690  .0220
 542 10.4100   4716   4694  .0212
 543 10.4200   4675   4703  .0214
 544 10.4300   4578   4714  .0218
 545 10.4400   4647   4729  .0215
 546 10.4500   4654   4746  .0215
 547 10.4600   4653   4765  .0215
 548 10.4700   4659   4785  .0215
 549 10.4800   4689   4808  .0213
 550 10.4900   4578   4832  .0218
 551 10.5000   4797   4857  .0208
 552 10.5100   4882   4884  .0205
 553 10.5200   4863   4912  .0206
 554 10.5300   4840   4941  .0207
 555 10.5400   5011   4972  .0200
 556 10.5500   5082   5003  .0197
 557 10.5600   5100   5036  .0196
 558 10.5700   5205   5071  .0192
 559 10.5800   5179   5107  .0193
 560 10.5900   5245   5144  .0191
 561 10.6000   5306   5183  .0188
 562 10.6100   5432   5224  .0184
 563 10.6200   5592   5267  .0179
 564 10.6300   5677   5311  .0176
 565 10.6400   5765   5357  .0173
 566 10.6500   5880   5406  .0170
 567 10.6600   5814   5456  .0172
 568 10.6700   5921   5509  .0169
 569 10.6800   6160   5564  .0162
 570 10.6900   6407   5622  .0156
 571 10.7000   6423   5683  .0156
 572 10.7100   6481   5746  .0154
 573 10.7200   6591   5813  .0152
 574 10.7300   6640   5883  .0151
 575 10.7400   6639   5956  .0151
 576 10.7500   6841   6033  .0146
 577 10.7600   6904   6113  .0145
 578 10.7700   6890   6198  .0145
 579 10.7800   6892   6286  .0145
 580 10.7900   6890   6368  .0145
 581 10.8000   6861   6466  .0146
 582 10.8100   7089   6568  .0141
 583 10.8200   7208   6675  .0139
 584 10.8300   7361   6788  .0136
 585 10.8400   7603   6905  .0132
 586 10.8500   7673   7027  .0130
 587 10.8600   7714   7155  .0130
 588 10.8700   7877   7287  .0127
 589 10.8800   8046   7425  .0124
 590 10.8900   8084   7568  .0124
 591 10.9000   7870   7717  .0127
 592 10.9100   8046   7870  .0124
 593 10.9200   8153   8028  .0123
 594 10.9300   8274   8191  .0121
 595 10.9400   8425   8359  .0119
 596 10.9500   8426   8533  .0119
 597 10.9600   8872   8712  .0113
 598 10.9700   8876   8897  .0113
 599 10.9800   9331   9088  .0107
 600 10.9900   9566   9287  .0105
 601 11.0000   9695   9494  .0103
 602 11.0100  10242   9751  .0098
 603 11.0200  10489   9982  .0095
 604 11.0300  10406  10227  .0096
 605 11.0400  10550  10489  .0095
 606 11.0500  10956  10771  .0091
 607 11.0600  11028  11076  .0091
 608 11.0700  11204  11408  .0089
 609 11.0800  11456  11768  .0087
 610 11.0900  11594  12159  .0086
 611 11.1000  12263  12583  .0082
 612 11.1100  12952  13038  .0077
 613 11.1200  13518  13524  .0074
 614 11.1300  13666  14037  .0073
 615 11.1400  14068  14567  .0071
 616 11.1500  14721  15107  .0068
 617 11.1600  15265  15643  .0066
 618 11.1700  15703  16160  .0064
 619 11.1800  16165  16642  .0062
 620 11.1900  16593  17076  .0060
 621 11.2000  17248  17450  .0058
 622 11.2100  17504  17759  .0057
 623 11.2200  17215  17969  .0058
 624 11.2300  17184  18002  .0058
 625 11.2400  16969  17899  .0059
 626 11.2500  16688  17720  .0060
 627 11.2600  16438  17529  .0061
 628 11.2700  16400  17377  .0061
 629 11.2800  16360  17305  .0061
 630 11.2900  16942  17335  .0059
 631 11.3000  16791  17475  .0060
 632 11.3100  17610  17732  .0057
 633 11.3200  18298  18055  .0055
 634 11.3300  18654  18423  .0054
 635 11.3400  19308  18790  .0052
 636 11.3500  19633  19104  .0051
 637 11.3600  19879  19318  .0050
 638 11.3700  19816  19389  .0050
 639 11.3800  19458  19267  .0051
 640 11.3900  18763  18734  .0053
 641 11.4000  17766  17802  .0056
 642 11.4100  16422  16583  .0061
 643 11.4200  15376  15204  .0065
 644 11.4300  13815  13772  .0072
 645 11.4400  12611  12372  .0079
 646 11.4500  11204  11064  .0089
 647 11.4600  10023   9886  .0100
 648 11.4700   8743   8858  .0114
 649 11.4800   7882   7986  .0127
 650 11.4900   7151   7265  .0140
 651 11.5000   6497   6682  .0154
 652 11.5100   6028   6219  .0166
 653 11.5200   5730   5857  .0175
 654 11.5300   5652   5577  .0177
 655 11.5400   5433   5362  .0184
 656 11.5500   5027   5195  .0199
 657 11.5600   4944   5066  .0202
 658 11.5700   4750   4963  .0211
 659 11.5800   4935   4881  .0203
 660 11.5900   4899   4813  .0204
 661 11.6000   4639   4756  .0216
 662 11.6100   4592   4708  .0218
 663 11.6200   4491   4666  .0223
 664 11.6300   4391   4630  .0228
 665 11.6400   4546   4598  .0220
 666 11.6500   4533   4569  .0221
 667 11.6600   4632   4544  .0216
 668 11.6700   4554   4521  .0220
 669 11.6800   4521   4501  .0221
 670 11.6900   4459   4483  .0224
 671 11.7000   4578   4467  .0218
 672 11.7100   4459   4453  .0224
 673 11.7200   4393   4440  .0228
 674 11.7300   4357   4429  .0230
 675 11.7400   4633   4419  .0216
 676 11.7500   4381   4410  .0228
 677 11.7600   4292   4402  .0233
 678 11.7700   4228   4396  .0237
 679 11.7800   4347   4390  .0230
 680 11.7900   4361   4385  .0229
 681 11.8000   4348   4381  .0230
 682 11.8100   4377   4378  .0228
 683 11.8200   4376   4375  .0229
 684 11.8300   4429   4373  .0226
 685 11.8400   4369   4372  .0229
 686 11.8500   4341   4372  .0230
 687 11.8600   4370   4372  .0229
 688 11.8700   4337   4372  .0231
 689 11.8800   4324   4373  .0231
 690 11.8900   4398   4375  .0227
 691 11.9000   4467   4377  .0224
 692 11.9100   4421   4380  .0226
 693 11.9200   4464   4383  .0224
 694 11.9300   4424   4387  .0226
 695 11.9400   4428   4392  .0226
 696 11.9500   4494   4397  .0223
 697 11.9600   4485   4402  .0223
 698 11.9700   4385   4408  .0228
 699 11.9800   4350   4415  .0230
 700 11.9900   4502   4422  .0222
 701 12.0000   4675   4429  .0214
 702 12.0100   4574   4438  .0219
 703 12.0200   4668   4447  .0214
 704 12.0300   4489   4456  .0223
 705 12.0400   4615   4466  .0217
 706 12.0500   4590   4477  .0218
 707 12.0600   4557   4489  .0219
 708 12.0700   4597   4502  .0218
 709 12.0800   4676   4515  .0214
 710 12.0900   4553   4529  .0220
 711 12.1000   4590   4544  .0218
 712 12.1100   4670   4560  .0214
 713 12.1200   4720   4577  .0212
 714 12.1300   4696   4595  .0213
 715 12.1400   4637   4614  .0216
 716 12.1500   4683   4635  .0214
 717 12.1600   4730   4656  .0211
 718 12.1700   4822   4679  .0207
 719 12.1800   4942   4703  .0202
 720 12.1900   5025   4729  .0199
 721 12.2000   5086   4756  .0197
 722 12.2100   4898   4785  .0204
 723 12.2200   4943   4815  .0202
 724 12.2300   5040   4846  .0198
 725 12.2400   4885   4879  .0205
 726 12.2500   4938   4913  .0203
 727 12.2600   5148   4949  .0194
 728 12.2700   5138   4986  .0195
 729 12.2800   5121   5024  .0195
 730 12.2900   5238   5064  .0191
 731 12.3000   5406   5104  .0185
 732 12.3100   5237   5145  .0191
 733 12.3200   5344   5188  .0187
 734 12.3300   5363   5312  .0186
 735 12.3400   5373   5357  .0186
 736 12.3500   5362   5402  .0186
 737 12.3600   5342   5449  .0187
 738 12.3700   5402   5498  .0185
 739 12.3800   5545   5549  .0180
 740 12.3900   5694   5603  .0176
 741 12.4000   5616   5661  .0178
 742 12.4100   5731   5724  .0174
 743 12.4200   5875   5794  .0170
 744 12.4300   5748   5872  .0174
 745 12.4400   6152   5961  .0163
 746 12.4500   6181   6062  .0162
 747 12.4600   6217   6176  .0161
 748 12.4700   6268   6305  .0160
 749 12.4800   6606   6450  .0151
 750 12.4900   6772   6610  .0148
 751 12.5000   6993   6782  .0143
 752 12.5100   7345   6964  .0136
 753 12.5200   7379   7150  .0136
 754 12.5300   7520   7332  .0133
 755 12.5400   7778   7502  .0129
 756 12.5500   7726   7648  .0129
 757 12.5600   7721   7763  .0130
 758 12.5700   7590   7837  .0132
 759 12.5800   7559   7865  .0132
 760 12.5900   7422   7810  .0135
 761 12.6000   7310   7664  .0137
 762 12.6100   7139   7448  .0140
 763 12.6200   6876   7187  .0145
 764 12.6300   6545   6904  .0153
 765 12.6400   6251   6619  .0160
 766 12.6500   6264   6345  .0160
 767 12.6600   5861   6092  .0171
 768 12.6700   5780   5867  .0173
 769 12.6800   5636   5672  .0177
 770 12.6900   5408   5508  .0185
 771 12.7000   5326   5375  .0188
 772 12.7100   5231   5269  .0191
 773 12.7200   5182   5189  .0193
 774 12.7300   5110   5130  .0196
 775 12.7400   5243   5090  .0191
 776 12.7500   5160   5066  .0194
 777 12.7600   5181   5055  .0193
 778 12.7700   5233   5075  .0191
 779 12.7800   5183   5086  .0193
 780 12.7900   5185   5106  .0193
 781 12.8000   5216   5135  .0192
 782 12.8100   5183   5171  .0193
 783 12.8200   5225   5216  .0191
 784 12.8300   5354   5266  .0187
 785 12.8400   5341   5323  .0187
 786 12.8500   5419   5376  .0185
 787 12.8600   5517   5437  .0181
 788 12.8700   5664   5497  .0177
 789 12.8800   5868   5552  .0170
 790 12.8900   5601   5598  .0179
 791 12.9000   5666   5618  .0176
 792 12.9100   5732   5637  .0174
 793 12.9200   5768   5639  .0173
 794 12.9300   5589   5609  .0179
 795 12.9400   5570   5549  .0180
 796 12.9500   5580   5464  .0179
 797 12.9600   5395   5363  .0185
 798 12.9700   5188   5256  .0193
 799 12.9800   5113   5147  .0196
 800 12.9900   5016   5043  .0199
 801 13.0000   4929   4946  .0203
 802 13.0100   4852   4859  .0206
 803 13.0200   4758   4783  .0210
 804 13.0300   4635   4719  .0216
 805 13.0400   4572   4666  .0219
 806 13.0500   4636   4622  .0216
 807 13.0600   4460   4588  .0224
 808 13.0700   4497   4562  .0222
 809 13.0800   4522   4543  .0221
 810 13.0900   4642   4529  .0215
 811 13.1000   4676   4520  .0214
 812 13.1100   4500   4514  .0222
 813 13.1200   4511   4525  .0222
 814 13.1300   4577   4525  .0218
 815 13.1400   4496   4525  .0222
 816 13.1500   4598   4528  .0217
 817 13.1600   4599   4531  .0217
 818 13.1700   4644   4536  .0215
 819 13.1800   4626   4541  .0216
 820 13.1900   4646   4547  .0215
 821 13.2000   4676   4554  .0214
 822 13.2100   4660   4562  .0215
 823 13.2200   4712   4570  .0212
 824 13.2300   4760   4579  .0210
 825 13.2400   4741   4589  .0211
 826 13.2500   4620   4599  .0216
 827 13.2600   4713   4610  .0212
 828 13.2700   4734   4622  .0211
 829 13.2800   4703   4684  .0213
 830 13.2900   4629   4698  .0216
 831 13.3000   4668   4713  .0214
 832 13.3100   4749   4728  .0211
 833 13.3200   4674   4745  .0214
 834 13.3300   4757   4762  .0210
 835 13.3400   4827   4781  .0207
 836 13.3500   4788   4800  .0209
 837 13.3600   4635   4821  .0216
 838 13.3700   4767   4842  .0210
 839 13.3800   4866   4865  .0206
 840 13.3900   4802   4889  .0208
 841 13.4000   4900   4915  .0204
 842 13.4100   4841   4942  .0207
 843 13.4200   4884   4970  .0205
 844 13.4300   4812   5000  .0208
 845 13.4400   4773   5032  .0210
 846 13.4500   4907   5066  .0204
 847 13.4600   4907   5101  .0204
 848 13.4700   4755   5139  .0210
 849 13.4800   4838   5179  .0207
 850 13.4900   4876   5222  .0205
 851 13.5000   4969   5267  .0201
 852 13.5100   5183   5314  .0193
 853 13.5200   5221   5365  .0192
 854 13.5300   5354   5418  .0187
 855 13.5400   5331   5475  .0188
 856 13.5500   5308   5534  .0188
 857 13.5600   5394   5597  .0185
 858 13.5700   5708   5664  .0175
 859 13.5800   5685   5733  .0176
 860 13.5900   5825   5807  .0172
 861 13.6000   5839   5883  .0171
 862 13.6100   5910   5963  .0169
 863 13.6200   5911   6046  .0169
 864 13.6300   6041   6132  .0166
 865 13.6400   6196   6222  .0161
 866 13.6500   6178   6314  .0162
 867 13.6600   6098   6409  .0164
 868 13.6700   6348   6507  .0158
 869 13.6800   6508   6607  .0154
 870 13.6900   6501   6711  .0154
 871 13.7000   6643   6818  .0151
 872 13.7100   6735   6930  .0148
 873 13.7200   6954   7047  .0144
 874 13.7300   6822   7172  .0147
 875 13.7400   6950   7305  .0144
 876 13.7500   7032   7450  .0142
 877 13.7600   7254   7609  .0138
 878 13.7700   7504   7786  .0133
 879 13.7800   7878   7985  .0127
 880 13.7900   7961   8209  .0126
 881 13.8000   8543   8462  .0117
 882 13.8100   8873   8748  .0113
 883 13.8200   8873   9067  .0113
 884 13.8300   9214   9515  .0109
 885 13.8400   9863   9901  .0101
 886 13.8500  10486  10310  .0095
 887 13.8600  11063  10734  .0090
 888 13.8700  11642  11155  .0086
 889 13.8800  12272  11556  .0081
 890 13.8900  12508  11914  .0080
 891 13.9000  12952  12206  .0077
 892 13.9100  12939  12410  .0077
 893 13.9200  13026  12513  .0077
 894 13.9300  12701  12480  .0079
 895 13.9400  12301  12246  .0081
 896 13.9500  11884  11839  .0084
 897 13.9600  11100  11304  .0090
 898 13.9700  10721  10690  .0093
 899 13.9800   9735  10042  .0103
 900 13.9900   9169   9394  .0109
 901 14.0000   8593   8775  .0116
 902 14.0100   7816   8202  .0128
 903 14.0200   7286   7687  .0137
 904 14.0300   6773   7238  .0148
 905 14.0400   6488   6854  .0154
 906 14.0500   6275   6535  .0159
 907 14.0600   6010   6277  .0166
 908 14.0700   5697   6071  .0176
 909 14.0800   5610   5913  .0178
 910 14.0900   5672   5794  .0176
 911 14.1000   5657   5707  .0177
 912 14.1100   5428   5647  .0184
 913 14.1200   5289   5608  .0189
 914 14.1300   5416   5582  .0185
 915 14.1400   5448   5574  .0184
 916 14.1500   5564   5577  .0180
 917 14.1600   5443   5589  .0184
 918 14.1700   5405   5611  .0185
 919 14.1800   5588   5642  .0179
 920 14.1900   5592   5681  .0179
 921 14.2000   5598   5730  .0179
 922 14.2100   5657   5789  .0177
 923 14.2200   5858   5858  .0171
 924 14.2300   5911   5938  .0169
 925 14.2400   6071   6029  .0165
 926 14.2500   6175   6130  .0162
 927 14.2600   6304   6240  .0159
 928 14.2700   6346   6356  .0158
 929 14.2800   6501   6475  .0154
 930 14.2900   6709   6592  .0149
 931 14.3000   6856   6700  .0146
 932 14.3100   6947   6794  .0144
 933 14.3200   6964   6867  .0144
 934 14.3300   6865   6917  .0146
 935 14.3400   6836   6935  .0146
 936 14.3500   6884   6905  .0145
 937 14.3600   6909   6832  .0145
 938 14.3700   6765   6726  .0148
 939 14.3800   6494   6600  .0154
 940 14.3900   6364   6467  .0157
 941 14.4000   6361   6335  .0157
 942 14.4100   6077   6355  .0165
 943 14.4200   6061   6248  .0165
 944 14.4300   5991   6159  .0167
 945 14.4400   6057   6090  .0165
 946 14.4500   6040   6041  .0166
 947 14.4600   6088   6012  .0164
 948 14.4700   6118   6001  .0163
 949 14.4800   6320   6008  .0158
 950 14.4900   6258   6031  .0160
 951 14.5000   6360   6065  .0157
 952 14.5100   6463   6112  .0155
 953 14.5200   6545   6168  .0153
 954 14.5300   6676   6232  .0150
 955 14.5400   6743   6302  .0148
 956 14.5500   6823   6376  .0147
 957 14.5600   6877   6455  .0145
 958 14.5700   6920   6536  .0145
 959 14.5800   7036   6620  .0142
 960 14.5900   7162   6708  .0140
 961 14.6000   7095   6801  .0141
 962 14.6100   7033   6901  .0142
 963 14.6200   7112   7010  .0141
 964 14.6300   7054   7129  .0142
 965 14.6400   7121   7287  .0140
 966 14.6500   7430   7436  .0135
 967 14.6600   7444   7605  .0134
 968 14.6700   7509   7796  .0133
 969 14.6800   7734   8013  .0129
 970 14.6900   7942   8259  .0126
 971 14.7000   8290   8536  .0121
 972 14.7100   8414   8844  .0119
 973 14.7200   9089   9180  .0110
 974 14.7300   9352   9541  .0107
 975 14.7400   9865   9916  .0101
 976 14.7500  10243  10292  .0098
 977 14.7600  10677  10652  .0094
 978 14.7700  11019  10976  .0091
 979 14.7800  11165  11241  .0090
 980 14.7900  11624  11429  .0086
 981 14.8000  11691  11524  .0086
 982 14.8100  11244  11497  .0089
 983 14.8200  10943  11301  .0091
 984 14.8300  10566  10960  .0095
 985 14.8400  10177  10513  .0098
 986 14.8500   9694  10003  .0103
 987 14.8600   9235   9465  .0108
 988 14.8700   8580   8931  .0117
 989 14.8800   7885   8421  .0127
 990 14.8900   7693   7953  .0130
 991 14.9000   7485   7535  .0134
 992 14.9100   7116   7173  .0141
 993 14.9200   6939   6868  .0144
 994 14.9300   6559   6619  .0152
 995 14.9400   6489   6422  .0154
 996 14.9500   6233   6272  .0160
 997 14.9600   6075   6163  .0165
 998 14.9700   6030   6088  .0166
 999 14.9800   6124   6044  .0163
1000 14.9900   6064   6024  .0165
1001 15.0000   5970   6025  .0168
1002 15.0100   5997   6042  .0167
1003 15.0200   6230   6073  .0161
1004 15.0300   6213   6117  .0161
1005 15.0400   6084   6170  .0164
1006 15.0500   6146   6233  .0163
1007 15.0600   6185   6305  .0162
1008 15.0700   6413   6384  .0156
1009 15.0800   6433   6472  .0155
1010 15.0900   6547   6566  .0153
1011 15.1000   6671   6668  .0150
1012 15.1100   6636   6776  .0151
1013 15.1200   6957   6891  .0144
1014 15.1300   7082   7013  .0141
1015 15.1400   7115   7142  .0141
1016 15.1500   7267   7277  .0138
1017 15.1600   7365   7419  .0136
1018 15.1700   7609   7568  .0131
1019 15.1800   7571   7725  .0132
1020 15.1900   7906   7890  .0126
1021 15.2000   7980   8066  .0125
1022 15.2100   8116   8255  .0123
1023 15.2200   8330   8459  .0120
1024 15.2300   8380   8683  .0119
1025 15.2400   8719   8929  .0115
1026 15.2500   9059   9203  .0110
1027 15.2600   9586   9510  .0104
1028 15.2700   9919   9854  .0101
1029 15.2800  10197  10242  .0098
1030 15.2900  10636  10675  .0094
1031 15.3000  11202  11155  .0089
1032 15.3100  11774  11682  .0085
1033 15.3200  12576  12247  .0080
1034 15.3300  13192  12841  .0076
1035 15.3400  14139  13443  .0071
1036 15.3500  14787  14030  .0068
1037 15.3600  15425  14571  .0065
1038 15.3700  15791  15032  .0063
1039 15.3800  16065  15382  .0062
1040 15.3900  16090  15593  .0062
1041 15.4000  15490  15642  .0065
1042 15.4100  15208  15448  .0066
1043 15.4200  14846  15017  .0067
1044 15.4300  14182  14398  .0071
1045 15.4400  13186  13655  .0076
1046 15.4500  12628  12844  .0079
1047 15.4600  11473  12016  .0087
1048 15.4700  10593  11210  .0094
1049 15.4800  10144  10453  .0099
1050 15.4900   9418   9765  .0106
1051 15.5000   8753   9150  .0114
1052 15.5100   8162   8630  .0123
1053 15.5200   7994   8197  .0125
1054 15.5300   7617   7849  .0131
1055 15.5400   7453   7579  .0134
1056 15.5500   7289   7379  .0137
1057 15.5600   7037   7241  .0142
1058 15.5700   6891   7156  .0145
1059 15.5800   7004   7116  .0143
1060 15.5900   6937   7114  .0144
1061 15.6000   7212   7144  .0139
1062 15.6100   7295   7201  .0137
1063 15.6200   7409   7281  .0135
1064 15.6300   7470   7381  .0134
1065 15.6400   7645   7498  .0131
1066 15.6500   7986   7631  .0125
1067 15.6600   8041   7779  .0124
1068 15.6700   8350   7940  .0120
1069 15.6800   8379   8114  .0119
1070 15.6900   8583   8301  .0117
1071 15.7000   8728   8501  .0115
1072 15.7100   9091   8714  .0110
1073 15.7200   8941   8940  .0112
1074 15.7300   9190   9182  .0109
1075 15.7400   9736   9439  .0103
1076 15.7500  10119   9716  .0099
1077 15.7600  10503  10016  .0095
1078 15.7700  10759  10342  .0093
1079 15.7800  10812  10701  .0092
1080 15.7900  11261  11099  .0089
1081 15.8000  11888  11543  .0084
1082 15.8100  12155  12043  .0082
1083 15.8200  12851  12607  .0078
1084 15.8300  13314  13241  .0075
1085 15.8400  14165  13952  .0071
1086 15.8500  14943  14741  .0067
1087 15.8600  15683  15604  .0064
1088 15.8700  16496  16528  .0061
1089 15.8800  17506  17491  .0057
1090 15.8900  18413  18455  .0054
1091 15.9000  19529  19379  .0051
1092 15.9100  20307  20206  .0049
1093 15.9200  21365  20876  .0047
1094 15.9300  21302  21337  .0047
1095 15.9400  20863  21549  .0048
1096 15.9500  20992  21438  .0048
1097 15.9600  20263  20910  .0049
1098 15.9700  19260  20029  .0052
1099 15.9800  18105  18889  .0055
1100 15.9900  16853  17590  .0059
1101 16.0000  15749  16222  .0063
1102 16.0100  14399  14858  .0069
1103 16.0200  13143  13551  .0076
1104 16.0300  12267  12341  .0082
1105 16.0400  11016  11253  .0091
1106 16.0500   9920  10301  .0101
1107 16.0600   9198   9490  .0109
1108 16.0700   8642   8827  .0116
1109 16.0800   8248   8286  .0121
1110 16.0900   7761   7866  .0129
1111 16.1000   7585   7553  .0132
1112 16.1100   7277   7334  .0137
1113 16.1200   7261   7195  .0138
1114 16.1300   7324   7124  .0137
1115 16.1400   7285   7108  .0137
1116 16.1500   7378   7135  .0136
1117 16.1600   7477   7195  .0134
1118 16.1700   7473   7276  .0134
1119 16.1800   7586   7365  .0132
1120 16.1900   7604   7450  .0132
1121 16.2000   7547   7520  .0133
1122 16.2100   7828   7562  .0128
1123 16.2200   7803   7568  .0128
1124 16.2300   7691   7530  .0130
1125 16.2400   7676   7426  .0130
1126 16.2500   7521   7261  .0133
1127 16.2600   7455   7047  .0134
1128 16.2700   7286   6801  .0137
1129 16.2800   6903   6538  .0145
1130 16.2900   6465   6270  .0155
1131 16.3000   6252   6009  .0160
1132 16.3100   6028   5761  .0166
1133 16.3200   5769   5531  .0173
1134 16.3300   5363   5318  .0186
1135 16.3400   5224   5134  .0191
1136 16.3500   5035   4974  .0199
1137 16.3600   4903   4837  .0204
1138 16.3700   4817   4722  .0208
1139 16.3800   4740   4626  .0211
1140 16.3900   4691   4547  .0213
1141 16.4000   4636   4483  .0216
1142 16.4100   4597   4432  .0218
1143 16.4200   4641   4390  .0215
1144 16.4300   4498   4356  .0222
1145 16.4400   4520   4329  .0221
1146 16.4500   4612   4308  .0217
1147 16.4600   4427   4288  .0226
1148 16.4700   4405   4274  .0227
1149 16.4800   4448   4262  .0225
1150 16.4900   4411   4252  .0227
1151 16.5000   4527   4244  .0221
1152 16.5100   4401   4238  .0227
1153 16.5200   4407   4233  .0227
1154 16.5300   4358   4229  .0229
1155 16.5400   4352   4226  .0230
1156 16.5500   4462   4223  .0224
1157 16.5600   4416   4222  .0226
1158 16.5700   4370   4221  .0229
1159 16.5800   4315   4221  .0232
1160 16.5900   4263   4222  .0235
1161 16.6000   4342   4223  .0230
1162 16.6100   4418   4224  .0226
1163 16.6200   4413   4227  .0227
1164 16.6300   4376   4229  .0229
1165 16.6400   4359   4359  .0229
1166 16.6500   4388   4364  .0228
1167 16.6600   4481   4370  .0223
1168 16.6700   4441   4376  .0225
1169 16.6800   4341   4384  .0230
1170 16.6900   4345   4391  .0230
1171 16.7000   4451   4399  .0225
1172 16.7100   4375   4411  .0229
1173 16.7200   4428   4419  .0226
1174 16.7300   4530   4428  .0221
1175 16.7400   4560   4436  .0219
1176 16.7500   4407   4446  .0227
1177 16.7600   4285   4455  .0233
1178 16.7700   4403   4465  .0227
1179 16.7800   4269   4476  .0234
1180 16.7900   4317   4486  .0232
1181 16.8000   4291   4498  .0233
1182 16.8100   4366   4509  .0229
1183 16.8200   4517   4521  .0221
1184 16.8300   4428   4533  .0226
1185 16.8400   4435   4545  .0225
1186 16.8500   4523   4558  .0221
1187 16.8600   4525   4571  .0221
1188 16.8700   4422   4584  .0226
1189 16.8800   4532   4598  .0221
1190 16.8900   4531   4612  .0221
1191 16.9000   4350   4626  .0230
1192 16.9100   4356   4641  .0230
1193 16.9200   4363   4656  .0229
1194 16.9300   4273   4671  .0234
1195 16.9400   4258   4687  .0235
1196 16.9500   4367   4690  .0229
1197 16.9600   4380   4707  .0228
1198 16.9700   4509   4723  .0222
1199 16.9800   4502   4741  .0222
1200 16.9900   4396   4759  .0227
1201 17.0000   4337   4604  .0231
1202 17.0100   4448   4600  .0225
1203 17.0200   4381   4596  .0228
1204 17.0300   4411   4592  .0227
1205 17.0400   4477   4589  .0223
1206 17.0500   4576   4590  .0219
1207 17.0600   4537   4588  .0220
1208 17.0700   4511   4586  .0222
1209 17.0800   4502   4584  .0222
1210 17.0900   4626   4583  .0216
1211 17.1000   4732   4582  .0211
1212 17.1100   4604   4582  .0217
1213 17.1200   4566   4583  .0219
1214 17.1300   4556   4584  .0219
1215 17.1400   4486   4585  .0223
1216 17.1500   4647   4587  .0215
1217 17.1600   4716   4589  .0212
1218 17.1700   4635   4592  .0216
1219 17.1800   4741   4643  .0211
1220 17.1900   4669   4648  .0214
1221 17.2000   4676   4654  .0214
1222 17.2100   4585   4660  .0218
1223 17.2200   4910   4667  .0204
1224 17.2300   4894   4676  .0204
1225 17.2400   4816   4685  .0208
1226 17.2500   4692   4695  .0213
1227 17.2600   4664   4706  .0214
1228 17.2700   4725   4718  .0212
1229 17.2800   4806   4731  .0208
1230 17.2900   4720   4746  .0212
1231 17.3000   4789   4874  .0209
1232 17.3100   4839   4892  .0207
1233 17.3200   4765   4911  .0210
1234 17.3300   4921   4932  .0203
1235 17.3400   4991   4955  .0200
1236 17.3500   4867   4979  .0205
1237 17.3600   4880   5005  .0205
1238 17.3700   5127   5033  .0195
1239 17.3800   5258   5064  .0190
1240 17.3900   5154   5097  .0194
1241 17.4000   5191   5133  .0193
1242 17.4100   5186   5173  .0193
1243 17.4200   5154   5216  .0194
1244 17.4300   5250   5265  .0190
1245 17.4400   5250   5318  .0190
1246 17.4500   5411   5356  .0185
1247 17.4600   5334   5422  .0187
1248 17.4700   5510   5494  .0181
1249 17.4800   5726   5572  .0175
1250 17.4900   5655   5655  .0177
1251 17.5000   5737   5742  .0174
1252 17.5100   5845   5829  .0171
1253 17.5200   5704   5913  .0175
1254 17.5300   5993   5989  .0167
1255 17.5400   6051   6054  .0165
1256 17.5500   6056   6103  .0165
1257 17.5600   5949   6132  .0168
1258 17.5700   5985   6137  .0167
1259 17.5800   5884   6114  .0170
1260 17.5900   5971   6070  .0167
1261 17.6000   5813   6010  .0172
1262 17.6100   6112   5941  .0164
1263 17.6200   5721   5869  .0175
1264 17.6300   5724   5799  .0175
1265 17.6400   5675   5735  .0176
1266 17.6500   5547   5679  .0180
1267 17.6600   5617   5633  .0178
1268 17.6700   5595   5599  .0179
1269 17.6800   5539   5575  .0181
1270 17.6900   5551   5563  .0180
1271 17.7000   5624   5562  .0178
1272 17.7100   5469   5571  .0183
1273 17.7200   5488   5589  .0182
1274 17.7300   5613   5616  .0178
1275 17.7400   5594   5651  .0179
1276 17.7500   5840   5693  .0171
1277 17.7600   5719   5741  .0175
1278 17.7700   5842   5796  .0171
1279 17.7800   6095   5857  .0164
1280 17.7900   6053   5920  .0165
1281 17.8000   6029   5992  .0166
1282 17.8100   6198   6069  .0161
1283 17.8200   6135   6153  .0163
1284 17.8300   6363   6243  .0157
1285 17.8400   6155   6347  .0162
1286 17.8500   6292   6451  .0159
1287 17.8600   6527   6562  .0153
1288 17.8700   6694   6682  .0149
1289 17.8800   6758   6810  .0148
1290 17.8900   7186   6947  .0139
1291 17.9000   7340   7093  .0136
1292 17.9100   7717   7250  .0130
1293 17.9200   7920   7418  .0126
1294 17.9300   8052   7597  .0124
1295 17.9400   8053   7788  .0124
1296 17.9500   8183   7993  .0122
1297 17.9600   8468   8211  .0118
1298 17.9700   8692   8444  .0115
1299 17.9800   8587   8693  .0116
1300 17.9900   8625   8960  .0116
1301 18.0000   9148   9246  .0109
1302 18.0100   9732   9553  .0103
1303 18.0200  10204   9885  .0098
1304 18.0300  10789  10244  .0093
1305 18.0400  11222  10634  .0089
1306 18.0500  11709  11060  .0085
1307 18.0600  12586  11529  .0079
1308 18.0700  13234  12045  .0076
1309 18.0800  13864  12616  .0072
1310 18.0900  14590  13249  .0069
1311 18.1000  14944  13951  .0067
1312 18.1100  15348  14726  .0065
1313 18.1200  16016  15579  .0062
1314 18.1300  16740  16506  .0060
1315 18.1400  17568  17546  .0057
1316 18.1500  18272  18594  .0055
1317 18.1600  19129  19668  .0052
1318 18.1700  19708  20731  .0051
1319 18.1800  20347  21736  .0049
1320 18.1900  21006  22626  .0048
1321 18.2000  21760  23342  .0046
1322 18.2100  23091  23832  .0043
1323 18.2200  23035  24059  .0043
1324 18.2300  22753  23968  .0044
1325 18.2400  22587  23503  .0044
1326 18.2500  22262  22714  .0045
1327 18.2600  21797  21673  .0046
1328 18.2700  20894  20462  .0048
1329 18.2800  19898  19157  .0050
1330 18.2900  18552  17820  .0054
1331 18.3000  17049  16504  .0059
1332 18.3100  15922  15246  .0063
1333 18.3200  14554  14072  .0069
1334 18.3300  13386  13001  .0075
1335 18.3400  12219  12041  .0082
1336 18.3500  11204  11195  .0089
1337 18.3600  10366  10465  .0096
1338 18.3700   9850   9848  .0102
1339 18.3800   9352   9336  .0107
1340 18.3900   9081   8921  .0110
1341 18.4000   8497   8593  .0118
1342 18.4100   8003   8343  .0125
1343 18.4200   8118   8159  .0123
1344 18.4300   8017   8034  .0125
1345 18.4400   8043   7959  .0124
1346 18.4500   7884   7927  .0127
1347 18.4600   7923   7932  .0126
1348 18.4700   7679   7969  .0130
1349 18.4800   7578   8033  .0132
1350 18.4900   7686   8120  .0130
1351 18.5000   7847   8228  .0127
1352 18.5100   7818   8352  .0128
1353 18.5200   8137   8492  .0123
1354 18.5300   8176   8643  .0122
1355 18.5400   8427   8804  .0119
1356 18.5500   8753   8973  .0114
1357 18.5600   9222   9152  .0108
1358 18.5700   9303   9343  .0107
1359 18.5800   9583   9550  .0104
1360 18.5900   9797   9776  .0102
1361 18.6000  10530  10025  .0095
1362 18.6100  10756  10300  .0093
1363 18.6200  11010  10606  .0091
1364 18.6300  11315  10944  .0088
1365 18.6400  11584  11321  .0086
1366 18.6500  11968  11740  .0084
1367 18.6600  12409  12206  .0081
1368 18.6700  12914  12725  .0077
1369 18.6800  13441  13304  .0074
1370 18.6900  14133  13950  .0071
1371 18.7000  14963  14670  .0067
1372 18.7100  16067  15473  .0062
1373 18.7200  17003  16366  .0059
1374 18.7300  17903  17353  .0056
1375 18.7400  18809  18437  .0053
1376 18.7500  19808  19615  .0050
1377 18.7600  20399  20875  .0049
1378 18.7700  21192  22197  .0047
1379 18.7800  22440  23548  .0045
1380 18.7900  23732  24879  .0042
1381 18.8000  24947  26131  .0040
1382 18.8100  26098  27234  .0038
1383 18.8200  27085  28114  .0037
1384 18.8300  28065  28699  .0036
1385 18.8400  28268  28912  .0035
1386 18.8500  28673  28727  .0035
1387 18.8600  28073  28097  .0036
1388 18.8700  27078  27043  .0037
1389 18.8800  25840  25649  .0039
1390 18.8900  24533  24015  .0041
1391 18.9000  22909  22240  .0044
1392 18.9100  21116  20410  .0047
1393 18.9200  18807  18596  .0053
1394 18.9300  17027  16852  .0059
1395 18.9400  15579  15217  .0064
1396 18.9500  13863  13719  .0072
1397 18.9600  12564  12373  .0080
1398 18.9700  11236  11185  .0089
1399 18.9800  10205  10155  .0098
1400 18.9900   9340   9276  .0107
1401 19.0000   8464   8536  .0118
1402 19.0100   7875   7921  .0127
1403 19.0200   7487   7417  .0134
1404 19.0300   6963   7006  .0144
1405 19.0400   6719   6675  .0149
1406 19.0500   6363   6411  .0157
1407 19.0600   6422   6200  .0156
1408 19.0700   6219   6032  .0161
1409 19.0800   6014   5898  .0166
1410 19.0900   5908   5793  .0169
1411 19.1000   5910   5946  .0169
1412 19.1100   5889   5883  .0170
1413 19.1200   6020   5835  .0166
1414 19.1300   5921   5798  .0169
1415 19.1400   5839   5772  .0171
1416 19.1500   5794   5755  .0173
1417 19.1600   5757   5744  .0174
1418 19.1700   5874   5740  .0170
1419 19.1800   5729   5739  .0175
1420 19.1900   5651   5741  .0177
1421 19.2000   5639   5745  .0177
1422 19.2100   5682   5748  .0176
1423 19.2200   5622   5751  .0178
1424 19.2300   5575   5752  .0179
1425 19.2400   5536   5751  .0181
1426 19.2500   5587   5750  .0179
1427 19.2600   5509   5749  .0182
1428 19.2700   5678   5751  .0176
1429 19.2800   5727   5757  .0175
1430 19.2900   5776   5767  .0173
1431 19.3000   5982   5783  .0167
1432 19.3100   5966   5814  .0168
1433 19.3200   5989   5843  .0167
1434 19.3300   6105   5880  .0164
1435 19.3400   6190   5924  .0162
1436 19.3500   6267   5983  .0160
1437 19.3600   6375   6044  .0157
1438 19.3700   6335   6114  .0158
1439 19.3800   6425   6193  .0156
1440 19.3900   6399   6282  .0156
1441 19.4000   6490   6381  .0154
1442 19.4100   6370   6490  .0157
1443 19.4200   6526   6611  .0153
1444 19.4300   6540   6743  .0153
1445 19.4400   6842   6898  .0146
1446 19.4500   7153   7053  .0140
1447 19.4600   7177   7219  .0139
1448 19.4700   7399   7395  .0135
1449 19.4800   7617   7581  .0131
1450 19.4900   7885   7774  .0127
1451 19.5000   8095   7974  .0124
1452 19.5100   8207   8180  .0122
1453 19.5200   8482   8390  .0118
1454 19.5300   8505   8607  .0118
1455 19.5400   8870   8829  .0113
1456 19.5500   9286   9058  .0108
1457 19.5600   9465   9300  .0106
1458 19.5700  10020   9560  .0100
1459 19.5800  10036   9842  .0100
1460 19.5900  10156  10151  .0098
1461 19.6000  10457  10487  .0096
1462 19.6100  11087  10846  .0090
1463 19.6200  11223  11219  .0089
1464 19.6300  11404  11593  .0088
1465 19.6400  11819  11948  .0085
1466 19.6500  12021  12259  .0083
1467 19.6600  12115  12501  .0083
1468 19.6700  12291  12649  .0081
1469 19.6800  12241  12687  .0082
1470 19.6900  12537  12592  .0080
1471 19.7000  12357  12352  .0081
1472 19.7100  12283  11987  .0081
1473 19.7200  11839  11528  .0084
1474 19.7300  11482  11006  .0087
1475 19.7400  10764  10450  .0093
1476 19.7500  10261   9888  .0097
1477 19.7600   9402   9337  .0106
1478 19.7700   8677   8815  .0115
1479 19.7800   8273   8331  .0121
1480 19.7900   7873   7866  .0127
1481 19.8000   7224   7478  .0138
1482 19.8100   6829   7140  .0146
1483 19.8200   6549   6853  .0153
1484 19.8300   6233   6612  .0160
1485 19.8400   6148   6414  .0163
1486 19.8500   6137   6256  .0163
1487 19.8600   6105   6131  .0164
1488 19.8700   5757   6035  .0174
1489 19.8800   5732   5964  .0174
1490 19.8900   5626   5913  .0178
1491 19.9000   5651   5879  .0177
1492 19.9100   5766   5858  .0173
1493 19.9200   5653   5848  .0177
1494 19.9300   5576   5848  .0179
1495 19.9400   5467   5856  .0183
1496 19.9500   5691   5870  .0176
1497 19.9600   5758   5890  .0174
1498 19.9700   5799   5914  .0172
1499 19.9800   5753   5942  .0174
1500 19.9900   5725   5973  .0175
1501 20.0000   5627   6010  .0178
1502 20.0100   5779   6047  .0173
1503 20.0200   5818   6086  .0172
1504 20.0300   6010   6127  .0166
1505 20.0400   6078   6171  .0165
1506 20.0500   6290   6216  .0159
1507 20.0600   6171   6264  .0162
1508 20.0700   6177   6316  .0162
1509 20.0800   6308   6380  .0159
1510 20.0900   6391   6440  .0156
1511 20.1000   6209   6504  .0161
1512 20.1100   6160   6574  .0162
1513 20.1200   6452   6650  .0155
1514 20.1300   6502   6732  .0154
1515 20.1400   6643   6820  .0151
1516 20.1500   6785   6915  .0147
1517 20.1600   6965   7017  .0144
1518 20.1700   7087   7126  .0141
1519 20.1800   7140   7243  .0140
1520 20.1900   7409   7368  .0135
1521 20.2000   7759   7500  .0129
1522 20.2100   7625   7640  .0131
1523 20.2200   7820   7787  .0128
1524 20.2300   7948   7941  .0126
1525 20.2400   8361   8102  .0120
1526 20.2500   8473   8269  .0118
1527 20.2600   8813   8442  .0113
1528 20.2700   8867   8623  .0113
1529 20.2800   9140   8810  .0109
1530 20.2900   9245   9005  .0108
1531 20.3000   9497   9210  .0105
1532 20.3100   9708   9428  .0103
1533 20.3200   9964   9661  .0100
1534 20.3300  10336   9913  .0097
1535 20.3400  10369  10187  .0096
1536 20.3500  10664  10485  .0094
1537 20.3600  10815  10812  .0092
1538 20.3700  11360  11177  .0088
1539 20.3800  11769  11571  .0085
1540 20.3900  12054  12004  .0083
1541 20.4000  12440  12480  .0080
1542 20.4100  12821  12981  .0078
1543 20.4200  12980  13561  .0077
1544 20.4300  13287  14200  .0075
1545 20.4400  14053  14907  .0071
1546 20.4500  14638  15678  .0068
1547 20.4600  15645  16544  .0064
1548 20.4700  16293  17505  .0061
1549 20.4800  17059  18573  .0059
1550 20.4900  18048  19759  .0055
1551 20.5000  19296  21080  .0052
1552 20.5100  20805  22580  .0048
1553 20.5200  22457  24213  .0045
1554 20.5300  24518  26023  .0041
1555 20.5400  27311  28020  .0037
1556 20.5500  30061  30209  .0033
1557 20.5600  33522  32581  .0030
1558 20.5700  37032  35116  .0027
1559 20.5800  40705  37768  .0025
1560 20.5900  44295  40467  .0023
1561 20.6000  47121  43111  .0021
1562 20.6100  49196  45568  .0020
1563 20.6200  50897  47688  .0020
1564 20.6300  51130  49314  .0020
1565 20.6400  50438  50313  .0020
1566 20.6500  49622  50595  .0020
1567 20.6600  48202  50034  .0021
1568 20.6700  46660  48646  .0021
1569 20.6800  45455  46562  .0022
1570 20.6900  43442  43967  .0023
1571 20.7000  41433  40998  .0024
1572 20.7100  38805  37830  .0026
1573 20.7200  35871  34599  .0028
1574 20.7300  33147  31411  .0030
1575 20.7400  29265  28348  .0034
1576 20.7500  26066  25471  .0038
1577 20.7600  23453  22828  .0043
1578 20.7700  20730  20448  .0048
1579 20.7800  18299  18347  .0055
1580 20.7900  16423  16525  .0061
1581 20.8000  14758  14974  .0068
1582 20.8100  13442  13677  .0074
1583 20.8200  12517  12611  .0080
1584 20.8300  11862  11752  .0084
1585 20.8400  11079  11072  .0090
1586 20.8500  10537  10546  .0095
1587 20.8600  10027  10148  .0100
1588 20.8700   9988   9854  .0100
1589 20.8800   9932   9643  .0101
1590 20.8900   9897   9495  .0101
1591 20.9000   9962   9394  .0100
1592 20.9100   9584   9322  .0104
1593 20.9200   9514   9268  .0105
1594 20.9300   9683   9223  .0103
1595 20.9400   9695   9178  .0103
1596 20.9500   9660   9128  .0104
1597 20.9600   9471   9072  .0106
1598 20.9700   9366   9015  .0107
1599 20.9800   9156   8958  .0109
1600 20.9900   9090   8904  .0110
1601 21.0000   9018   8855  .0111
1602 21.0100   9019   8811  .0111
1603 21.0200   8953   8768  .0112
1604 21.0300   8893   8723  .0112
1605 21.0400   8696   8669  .0115
1606 21.0500   8733   8601  .0115
1607 21.0600   8699   8512  .0115
1608 21.0700   8433   8401  .0119
1609 21.0800   8363   8260  .0120
1610 21.0900   8138   8092  .0123
1611 21.1000   8102   7903  .0123
1612 21.1100   7630   7699  .0131
1613 21.1200   7459   7487  .0134
1614 21.1300   7175   7273  .0139
1615 21.1400   6917   7064  .0145
1616 21.1500   6710   6863  .0149
1617 21.1600   6594   6673  .0152
1618 21.1700   6360   6497  .0157
1619 21.1800   6159   6336  .0162
1620 21.1900   6149   6191  .0163
1621 21.2000   5862   6049  .0171
1622 21.2100   5837   5936  .0171
1623 21.2200   5635   5839  .0177
1624 21.2300   5683   5764  .0176
1625 21.2400   5669   5694  .0176
1626 21.2500   5658   5716  .0177
1627 21.2600   5609   5670  .0178
1628 21.2700   5608   5633  .0178
1629 21.2800   5590   5605  .0179
1630 21.2900   5509   5584  .0182
1631 21.3000   5587   5569  .0179
1632 21.3100   5668   5560  .0176
1633 21.3200   5626   5555  .0178
1634 21.3300   5739   5555  .0174
1635 21.3400   5590   5560  .0179
1636 21.3500   5554   5568  .0180
1637 21.3600   5464   5579  .0183
1638 21.3700   5370   5595  .0186
1639 21.3800   5558   5614  .0180
1640 21.3900   5635   5638  .0177
1641 21.4000   5871   5665  .0170
1642 21.4100   5755   5697  .0174
1643 21.4200   5717   5733  .0175
1644 21.4300   5796   5775  .0173
1645 21.4400   5994   5821  .0167
1646 21.4500   5810   5872  .0172
1647 21.4600   5962   5929  .0168
1648 21.4700   6194   5992  .0161
1649 21.4800   6208   6059  .0161
1650 21.4900   6121   6130  .0163
1651 21.5000   6309   6204  .0159
1652 21.5100   6421   6293  .0156
1653 21.5200   6641   6368  .0151
1654 21.5300   6616   6441  .0151
1655 21.5400   6727   6509  .0149
1656 21.5500   6760   6572  .0148
1657 21.5600   6677   6627  .0150
1658 21.5700   6616   6699  .0151
1659 21.5800   6718   6744  .0149
1660 21.5900   6680   6786  .0150
1661 21.6000   6614   6830  .0151
1662 21.6100   6800   6878  .0147
1663 21.6200   7071   6944  .0141
1664 21.6300   7040   7009  .0142
1665 21.6400   6953   7084  .0144
1666 21.6500   7193   7171  .0139
1667 21.6600   7206   7269  .0139
1668 21.6700   7510   7375  .0133
1669 21.6800   7600   7489  .0132
1670 21.6900   7591   7604  .0132
1671 21.7000   7578   7718  .0132
1672 21.7100   7776   7825  .0129
1673 21.7200   7890   7920  .0127
1674 21.7300   7798   7999  .0128
1675 21.7400   7891   8061  .0127
1676 21.7500   7951   8103  .0126
1677 21.7600   8088   8128  .0124
1678 21.7700   8300   8141  .0120
1679 21.7800   8399   8147  .0119
1680 21.7900   8444   8151  .0118
1681 21.8000   8333   8155  .0120
1682 21.8100   8441   8163  .0118
1683 21.8200   8483   8172  .0118
1684 21.8300   8329   8182  .0120
1685 21.8400   8265   8189  .0121
1686 21.8500   8421   8189  .0119
1687 21.8600   8339   8179  .0120
1688 21.8700   8535   8155  .0117
1689 21.8800   8426   8116  .0119
1690 21.8900   8357   8064  .0120
1691 21.9000   8294   8004  .0121
1692 21.9100   8154   7944  .0123
1693 21.9200   8107   7888  .0123
1694 21.9300   7940   7843  .0126
1695 21.9400   7963   7813  .0126
1696 21.9500   7825   7803  .0128
1697 21.9600   7759   7816  .0129
1698 21.9700   7771   7855  .0129
1699 21.9800   8027   7922  .0125
1700 21.9900   8102   8017  .0123
1701 22.0000   8079   8145  .0124
1702 22.0100   8221   8305  .0122
1703 22.0200   8404   8499  .0119
1704 22.0300   8670   8727  .0115
1705 22.0400   9006   8991  .0111
1706 22.0500   9323   9289  .0107
1707 22.0600   9834   9622  .0102
1708 22.0700  10009   9987  .0100
1709 22.0800  10355  10383  .0097
1710 22.0900  10957  10803  .0091
1711 22.1000  11392  11241  .0088
1712 22.1100  11847  11683  .0084
1713 22.1200  12116  12119  .0083
1714 22.1300  12192  12532  .0082
1715 22.1400  12539  12902  .0080
1716 22.1500  13031  13213  .0077
1717 22.1600  13027  13451  .0077
1718 22.1700  13146  13540  .0076
1719 22.1800  13115  13608  .0076
1720 22.1900  12974  13595  .0077
1721 22.2000  13018  13513  .0077
1722 22.2100  13026  13382  .0077
1723 22.2200  12637  13219  .0079
1724 22.2300  12708  13039  .0079
1725 22.2400  12623  12855  .0079
1726 22.2500  12656  12672  .0079
1727 22.2600  12331  12493  .0081
1728 22.2700  12152  12315  .0082
1729 22.2800  12093  12132  .0083
1730 22.2900  12090  11936  .0083
1731 22.3000  11706  11720  .0085
1732 22.3100  11748  11480  .0085
1733 22.3200  11501  11212  .0087
1734 22.3300  11228  10912  .0089
1735 22.3400  10857  10592  .0092
1736 22.3500  10573  10262  .0095
1737 22.3600  10236   9931  .0098
1738 22.3700   9633   9607  .0104
1739 22.3800   9136   9300  .0109
1740 22.3900   8681   9015  .0115
1741 22.4000   8584   8755  .0116
1742 22.4100   8201   8525  .0122
1743 22.4200   8014   8326  .0125
1744 22.4300   7856   8159  .0127
1745 22.4400   7844   8024  .0127
1746 22.4500   7962   7936  .0126
1747 22.4600   8108   7863  .0123
1748 22.4700   7997   7818  .0125
1749 22.4800   8009   7800  .0125
1750 22.4900   7884   7807  .0127
1751 22.5000   7850   7837  .0127
1752 22.5100   7779   7890  .0129
1753 22.5200   7941   7964  .0126
1754 22.5300   8082   8060  .0124
1755 22.5400   8243   8175  .0121
1756 22.5500   8411   8316  .0119
1757 22.5600   8654   8482  .0116
1758 22.5700   8801   8676  .0114
1759 22.5800   8983   8899  .0111
1760 22.5900   9401   9155  .0106
1761 22.6000   9464   9449  .0106
1762 22.6100   9929   9785  .0101
1763 22.6200  10595  10168  .0094
1764 22.6300  11069  10603  .0090
1765 22.6400  11441  11097  .0087
1766 22.6500  11848  11655  .0084
1767 22.6600  12389  12285  .0081
1768 22.6700  12980  12992  .0077
1769 22.6800  13573  13787  .0074
1770 22.6900  14357  14672  .0070
1771 22.7000  15638  15653  .0064
1772 22.7100  16964  16732  .0059
1773 22.7200  18272  17908  .0055
1774 22.7300  19274  19172  .0052
1775 22.7400  20402  20510  .0049
1776 22.7500  21920  21895  .0046
1777 22.7600  23397  23288  .0043
1778 22.7700  25143  24634  .0040
1779 22.7800  26712  25868  .0037
1780 22.7900  28158  26914  .0036
1781 22.8000  29316  27700  .0034
1782 22.8100  29443  28165  .0034
1783 22.8200  28484  28266  .0035
1784 22.8300  27954  27987  .0036
1785 22.8400  27145  27358  .0037
1786 22.8500  26120  26433  .0038
1787 22.8600  24870  25286  .0040
1788 22.8700  23160  23992  .0043
1789 22.8800  21749  22621  .0046
1790 22.8900  20609  21231  .0049
1791 22.9000  19709  19869  .0051
1792 22.9100  18048  18569  .0055
1793 22.9200  16962  17359  .0059
1794 22.9300  16036  16256  .0062
1795 22.9400  14813  15274  .0068
1796 22.9500  13946  14420  .0072
1797 22.9600  13528  13698  .0074
1798 22.9700  12929  13108  .0077
1799 22.9800  12540  12647  .0080
1800 22.9900  12299  12306  .0081
1801 23.0000  12378  12086  .0081
1802 23.0100  12472  11952  .0080
1803 23.0200  12362  11897  .0081
1804 23.0300  12330  11902  .0081
1805 23.0400  12603  11944  .0079
1806 23.0500  12204  11995  .0082
1807 23.0600  11793  12030  .0085
1808 23.0700  12029  12022  .0083
1809 23.0800  11673  11950  .0086
1810 23.0900  11712  11803  .0085
1811 23.1000  11371  11574  .0088
1812 23.1100  11209  11272  .0089
1813 23.1200  10690  10911  .0094
1814 23.1300  10177  10510  .0098
1815 23.1400   9700  10086  .0103
1816 23.1500   9307   9657  .0107
1817 23.1600   8790   9236  .0114
1818 23.1700   8600   8839  .0116
1819 23.1800   8254   8465  .0121
1820 23.1900   7750   8126  .0129
1821 23.2000   7467   7824  .0134
1822 23.2100   7273   7563  .0137
1823 23.2200   7000   7343  .0143
1824 23.2300   6789   7164  .0147
1825 23.2400   6852   7024  .0146
1826 23.2500   6674   6921  .0150
1827 23.2600   6757   6853  .0148
1828 23.2700   6891   6816  .0145
1829 23.2800   6761   6808  .0148
1830 23.2900   6622   6825  .0151
1831 23.3000   6720   6867  .0149
1832 23.3100   6668   6926  .0150
1833 23.3200   6817   7000  .0147
1834 23.3300   7016   7087  .0143
1835 23.3400   7230   7182  .0138
1836 23.3500   7234   7280  .0138
1837 23.3600   7357   7373  .0136
1838 23.3700   7390   7459  .0135
1839 23.3800   7383   7534  .0135
1840 23.3900   7450   7587  .0134
1841 23.4000   7539   7616  .0133
1842 23.4100   7749   7616  .0129
1843 23.4200   7610   7584  .0131
1844 23.4300   7446   7522  .0134
1845 23.4400   7271   7432  .0138
1846 23.4500   7181   7319  .0139
1847 23.4600   7108   7206  .0141
1848 23.4700   6809   7061  .0147
1849 23.4800   6746   6908  .0148
1850 23.4900   6427   6758  .0156
1851 23.5000   6282   6603  .0159
1852 23.5100   6043   6450  .0165
1853 23.5200   6022   6305  .0166
1854 23.5300   6086   6167  .0164
1855 23.5400   5809   6040  .0172
1856 23.5500   5577   5923  .0179
1857 23.5600   5610   5817  .0178
1858 23.5700   5730   5723  .0175
1859 23.5800   5677   5641  .0176
1860 23.5900   5557   5570  .0180
1861 23.6000   5504   5510  .0182
1862 23.6100   5514   5460  .0181
1863 23.6200   5469   5420  .0183
1864 23.6300   5447   5388  .0184
1865 23.6400   5521   5365  .0181
1866 23.6500   5530   5349  .0181
1867 23.6600   5493   5340  .0182
1868 23.6700   5436   5338  .0184
1869 23.6800   5559   5342  .0180
1870 23.6900   5531   5351  .0181
1871 23.7000   5670   5366  .0176
1872 23.7100   5815   5387  .0172
1873 23.7200   5849   5416  .0171
1874 23.7300   5746   5450  .0174
1875 23.7400   5978   5490  .0167
1876 23.7500   6003   5537  .0167
1877 23.7600   6170   5593  .0162
1878 23.7700   6227   5658  .0161
1879 23.7800   6340   5734  .0158
1880 23.7900   6365   5820  .0157
1881 23.8000   6522   5920  .0153
1882 23.8100   6616   6023  .0151
1883 23.8200   6762   6152  .0148
1884 23.8300   6929   6299  .0144
1885 23.8400   7029   6483  .0142
1886 23.8500   7299   6670  .0137
1887 23.8600   7415   6875  .0135
1888 23.8700   7556   7100  .0132
1889 23.8800   7930   7345  .0126
1890 23.8900   8186   7628  .0122
1891 23.9000   8529   7901  .0117
1892 23.9100   8718   8194  .0115
1893 23.9200   9147   8492  .0109
1894 23.9300   9155   8787  .0109
1895 23.9400   9601   9072  .0104
1896 23.9500   9727   9329  .0103
1897 23.9600   9923   9545  .0101
1898 23.9700   9897   9708  .0101
1899 23.9800   9831   9803  .0102
1900 23.9900   9691   9823  .0103
1901 24.0000   9724   9762  .0103
1902 24.0100   9431   9623  .0106
1903 24.0200   9049   9416  .0111
1904 24.0300   8954   9153  .0112
1905 24.0400   8559   8851  .0117
1906 24.0500   8149   8523  .0123
1907 24.0600   7790   8185  .0128
1908 24.0700   7465   7846  .0134
1909 24.0800   7137   7516  .0140
1910 24.0900   6863   7203  .0146
1911 24.1000   6731   6911  .0149
1912 24.1100   6379   6644  .0157
1913 24.1200   6003   6403  .0167
1914 24.1300   5948   6190  .0168
1915 24.1400   5828   6004  .0172
1916 24.1500   5639   5843  .0177
1917 24.1600   5522   5707  .0181
1918 24.1700   5443   5588  .0184
1919 24.1800   5393   5494  .0185
1920 24.1900   5180   5418  .0193
1921 24.2000   5143   5357  .0194
1922 24.2100   5073   5310  .0197
1923 24.2200   5010   5275  .0200
1924 24.2300   5005   5255  .0200
1925 24.2400   5207   5239  .0192
1926 24.2500   5099   5230  .0196
1927 24.2600   5162   5228  .0194
1928 24.2700   4975   5232  .0201
1929 24.2800   5187   5241  .0193
1930 24.2900   5254   5255  .0190
1931 24.3000   5128   5274  .0195
1932 24.3100   5085   5298  .0197
1933 24.3200   5341   5326  .0187
1934 24.3300   5152   5358  .0194
1935 24.3400   5194   5393  .0193
1936 24.3500   5192   5402  .0193
1937 24.3600   5299   5445  .0189
1938 24.3700   5467   5490  .0183
1939 24.3800   5554   5537  .0180
1940 24.3900   5603   5584  .0178
1941 24.4000   5593   5631  .0179
1942 24.4100   5585   5678  .0179
1943 24.4200   5651   5723  .0177
1944 24.4300   5790   5766  .0173
1945 24.4400   5737   5808  .0174
1946 24.4500   5837   5850  .0171
1947 24.4600   5913   5893  .0169
1948 24.4700   5863   5938  .0171
1949 24.4800   5917   5988  .0169
1950 24.4900   6058   6045  .0165
1951 24.5000   6196   6110  .0161
1952 24.5100   6294   6187  .0159
1953 24.5200   6406   6276  .0156
1954 24.5300   6426   6380  .0156
1955 24.5400   6512   6500  .0154
1956 24.5500   6578   6637  .0152
1957 24.5600   6762   6792  .0148
1958 24.5700   6879   6967  .0145
1959 24.5800   7015   7160  .0143
1960 24.5900   7226   7360  .0138
1961 24.6000   7383   7590  .0135
1962 24.6100   7739   7834  .0129
1963 24.6200   7965   8090  .0126
1964 24.6300   8301   8350  .0120
1965 24.6400   8504   8606  .0118
1966 24.6500   8737   8851  .0114
1967 24.6600   8941   9073  .0112
1968 24.6700   9227   9261  .0108
1969 24.6800   9347   9407  .0107
1970 24.6900   9439   9502  .0106
1971 24.7000   9687   9542  .0103
1972 24.7100   9532   9527  .0105
1973 24.7200   9395   9459  .0106
1974 24.7300   9296   9344  .0108
1975 24.7400   9186   9191  .0109
1976 24.7500   9058   9010  .0110
1977 24.7600   9017   8813  .0111
1978 24.7700   8519   8609  .0117
1979 24.7800   8508   8407  .0118
1980 24.7900   8269   8217  .0121
1981 24.8000   8099   8043  .0123
1982 24.8100   7875   7891  .0127
1983 24.8200   7755   7765  .0129
1984 24.8300   7761   7667  .0129
1985 24.8400   7927   7599  .0126
1986 24.8500   7720   7560  .0130
1987 24.8600   7495   7554  .0133
1988 24.8700   7393   7573  .0135
1989 24.8800   7393   7619  .0135
1990 24.8900   7638   7690  .0131
1991 24.9000   7540   7784  .0133
1992 24.9100   7647   7902  .0131
1993 24.9200   7849   8045  .0127
1994 24.9300   8076   8212  .0124
1995 24.9400   8536   8406  .0117
1996 24.9500   8475   8628  .0118
1997 24.9600   9008   8882  .0111
1998 24.9700   9183   9160  .0109
1999 24.9800   9436   9462  .0106
2000 24.9900   9838   9784  .0102
2001 25.0000  10095  10120  .0099
2002 25.0100  10366  10458  .0096
2003 25.0200  10531  10784  .0095
2004 25.0300  10984  11082  .0091
2005 25.0400  11233  11335  .0089
2006 25.0500  11511  11525  .0087
2007 25.0600  11869  11640  .0084
2008 25.0700  12318  11676  .0081
2009 25.0800  12340  11639  .0081
2010 25.0900  12241  11536  .0082
2011 25.1000  11973  11384  .0084
2012 25.1100  11692  11198  .0086
2013 25.1200  11327  10996  .0088
2014 25.1300  11204  10794  .0089
2015 25.1400  11031  10608  .0091
2016 25.1500  10841  10449  .0092
2017 25.1600  10602  10329  .0094
2018 25.1700  10508  10255  .0095
2019 25.1800  10524  10235  .0095
2020 25.1900  10779  10267  .0093
2021 25.2000  10846  10365  .0092
2022 25.2100  11148  10525  .0090
2023 25.2200  11369  10748  .0088
2024 25.2300  11577  11032  .0086
2025 25.2400  11795  11375  .0085
2026 25.2500  11866  11770  .0084
2027 25.2600  12254  12211  .0082
2028 25.2700  12346  12686  .0081
2029 25.2800  12625  13184  .0079
2030 25.2900  13058  13690  .0077
2031 25.3000  13346  14190  .0075
2032 25.3100  13670  14665  .0073
2033 25.3200  14042  15096  .0071
2034 25.3300  14786  15467  .0068
2035 25.3400  15152  15763  .0066
2036 25.3500  15621  15981  .0064
2037 25.3600  16000  16127  .0063
2038 25.3700  16526  16208  .0061
2039 25.3800  16633  16237  .0060
2040 25.3900  16438  16223  .0061
2041 25.4000  16341  16169  .0061
2042 25.4100  16035  16075  .0062
2043 25.4200  15910  15934  .0063
2044 25.4300  15697  15736  .0064
2045 25.4400  15130  15470  .0066
2046 25.4500  14672  15129  .0068
2047 25.4600  14435  14715  .0069
2048 25.4700  14226  14235  .0070
2049 25.4800  13737  13703  .0073
2050 25.4900  13048  13127  .0077
2051 25.5000  12562  12523  .0080
2052 25.5100  12207  11905  .0082
2053 25.5200  11616  11285  .0086
2054 25.5300  10798  10672  .0093
2055 25.5400  10270  10071  .0097
2056 25.5500   9516   9508  .0105
2057 25.5600   8986   8968  .0111
2058 25.5700   8307   8466  .0120
2059 25.5800   8047   8002  .0124
2060 25.5900   7426   7579  .0135
2061 25.6000   6955   7197  .0144
2062 25.6100   6679   6856  .0150
2063 25.6200   6196   6553  .0161
2064 25.6300   6147   6288  .0163
2065 25.6400   5787   6057  .0173
2066 25.6500   5658   5858  .0177
2067 25.6600   5671   5688  .0176
2068 25.6700   5516   5543  .0181
2069 25.6800   5334   5422  .0187
2070 25.6900   5188   5322  .0193
2071 25.7000   5082   5239  .0197
2072 25.7100   4949   5173  .0202
2073 25.7200   4931   5121  .0203
2074 25.7300   4890   5083  .0204
2075 25.7400   4891   5062  .0204
2076 25.7500   4889   5047  .0205
2077 25.7600   4997   5041  .0200
2078 25.7700   4951   5046  .0202
2079 25.7800   5061   5061  .0198
2080 25.7900   5023   5085  .0199
2081 25.8000   5072   5120  .0197
2082 25.8100   5090   5163  .0196
2083 25.8200   5263   5216  .0190
2084 25.8300   5219   5279  .0192
2085 25.8400   5324   5353  .0188
2086 25.8500   5553   5436  .0180
2087 25.8600   5766   5528  .0173
2088 25.8700   5768   5630  .0173
2089 25.8800   5999   5740  .0167
2090 25.8900   6077   5857  .0165
2091 25.9000   6366   5979  .0157
2092 25.9100   6502   6104  .0154
2093 25.9200   6689   6228  .0149
2094 25.9300   6710   6346  .0149
2095 25.9400   6730   6454  .0149
2096 25.9500   6979   6548  .0143
2097 25.9600   6872   6622  .0146
2098 25.9700   6948   6675  .0144
2099 25.9800   6927   6704  .0144
2100 25.9900   6887   6710  .0145
2101 26.0000   6819   6689  .0147
2102 26.0100   6604   6640  .0151
2103 26.0200   6295   6561  .0159
2104 26.0300   6264   6453  .0160
2105 26.0400   6249   6318  .0160
2106 26.0500   6147   6162  .0163
2107 26.0600   6043   5993  .0165
2108 26.0700   5692   5816  .0176
2109 26.0800   5450   5640  .0183
2110 26.0900   5312   5468  .0188
2111 26.1000   5276   5305  .0190
2112 26.1100   5115   5153  .0196
2113 26.1200   5011   5016  .0200
2114 26.1300   4871   4893  .0205
2115 26.1400   4732   4786  .0211
2116 26.1500   4575   4692  .0219
2117 26.1600   4471   4613  .0224
2118 26.1700   4495   4545  .0222
2119 26.1800   4432   4488  .0226
2120 26.1900   4434   4442  .0226
2121 26.2000   4408   4404  .0227
2122 26.2100   4301   4374  .0233
2123 26.2200   4262   4349  .0235
2124 26.2300   4263   4329  .0235
2125 26.2400   4400   4314  .0227
2126 26.2500   4286   4306  .0233
2127 26.2600   4330   4298  .0231
2128 26.2700   4312   4293  .0232
2129 26.2800   4280   4288  .0234
2130 26.2900   4233   4288  .0236
2131 26.3000   4300   4290  .0233
2132 26.3100   4374   4295  .0229
2133 26.3200   4325   4302  .0231
2134 26.3300   4372   4311  .0229
2135 26.3400   4500   4323  .0222
2136 26.3500   4544   4332  .0220
2137 26.3600   4412   4349  .0227
2138 26.3700   4382   4368  .0228
2139 26.3800   4464   4390  .0224
2140 26.3900   4379   4415  .0228
2141 26.4000   4530   4442  .0221
2142 26.4100   4524   4476  .0221
2143 26.4200   4480   4508  .0223
2144 26.4300   4481   4542  .0223
2145 26.4400   4468   4578  .0224
2146 26.4500   4622   4616  .0216
2147 26.4600   4724   4654  .0212
2148 26.4700   4762   4693  .0210
2149 26.4800   4861   4731  .0206
2150 26.4900   4666   4770  .0214
2151 26.5000   4778   4804  .0209
2152 26.5100   4677   4834  .0214
2153 26.5200   4808   4861  .0208
2154 26.5300   4823   4884  .0207
2155 26.5400   5032   4904  .0199
2156 26.5500   5155   4921  .0194
2157 26.5600   5146   4937  .0194
2158 26.5700   5203   4952  .0192
2159 26.5800   4991   4972  .0200
2160 26.5900   4976   4994  .0201
2161 26.6000   5105   5015  .0196
2162 26.6100   4948   5042  .0202
2163 26.6200   5098   5074  .0196
2164 26.6300   5202   5112  .0192
2165 26.6400   5058   5157  .0198
2166 26.6500   5169   5207  .0193
2167 26.6600   5244   5257  .0191
2168 26.6700   5320   5322  .0188
2169 26.6800   5480   5393  .0182
2170 26.6900   5515   5469  .0181
2171 26.7000   5623   5547  .0178
2172 26.7100   5563   5625  .0180
2173 26.7200   5767   5701  .0173
2174 26.7300   5706   5769  .0175
2175 26.7400   5823   5828  .0172
2176 26.7500   5809   5873  .0172
2177 26.7600   5834   5902  .0171
2178 26.7700   5978   5914  .0167
2179 26.7800   5680   5909  .0176
2180 26.7900   5700   5891  .0175
2181 26.8000   5739   5861  .0174
2182 26.8100   5614   5823  .0178
2183 26.8200   5678   5780  .0176
2184 26.8300   5657   5737  .0177
2185 26.8400   5675   5695  .0176
2186 26.8500   5639   5661  .0177
2187 26.8600   5712   5628  .0175
2188 26.8700   5781   5618  .0173
2189 26.8800   5573   5624  .0179
2190 26.8900   5608   5649  .0178
2191 26.9000   5840   5694  .0171
2192 26.9100   5842   5761  .0171
2193 26.9200   6040   5849  .0166
2194 26.9300   6271   5959  .0159
2195 26.9400   6270   6091  .0159
2196 26.9500   6382   6241  .0157
2197 26.9600   6437   6405  .0155
2198 26.9700   6555   6578  .0153
2199 26.9800   6662   6752  .0150
2200 26.9900   6733   6916  .0149
2201 27.0000   6856   7059  .0146
2202 27.0100   7070   7169  .0141
2203 27.0200   7180   7227  .0139
2204 27.0300   7077   7243  .0141
2205 27.0400   6906   7211  .0145
2206 27.0500   6988   7132  .0143
2207 27.0600   6953   7013  .0144
2208 27.0700   6980   6861  .0143
2209 27.0800   6835   6686  .0146
2210 27.0900   6622   6495  .0151
2211 27.1000   6579   6297  .0152
2212 27.1100   6425   6099  .0156
2213 27.1200   6102   5908  .0164
2214 27.1300   6003   5727  .0167
2215 27.1400   5850   5563  .0171
2216 27.1500   5416   5416  .0185
2217 27.1600   5353   5289  .0187
2218 27.1700   5260   5185  .0190
2219 27.1800   5172   5103  .0193
2220 27.1900   5195   5043  .0192
2221 27.2000   5039   5007  .0198
2222 27.2100   4929   4995  .0203
2223 27.2200   5027   5005  .0199
2224 27.2300   5194   5036  .0193
2225 27.2400   5190   5087  .0193
2226 27.2500   5291   5158  .0189
2227 27.2600   5253   5245  .0190
2228 27.2700   5409   5347  .0185
2229 27.2800   5325   5463  .0188
2230 27.2900   5383   5588  .0186
2231 27.3000   5531   5719  .0181
2232 27.3100   5821   5851  .0172
2233 27.3200   5968   5979  .0168
2234 27.3300   5851   6096  .0171
2235 27.3400   5901   6195  .0169
2236 27.3500   6195   6268  .0161
2237 27.3600   6198   6309  .0161
2238 27.3700   6312   6313  .0158
2239 27.3800   6280   6287  .0159
2240 27.3900   6305   6231  .0159
2241 27.4000   6314   6149  .0158
2242 27.4100   6247   6046  .0160
2243 27.4200   6013   5927  .0166
2244 27.4300   6023   5798  .0166
2245 27.4400   5793   5664  .0173
2246 27.4500   5696   5529  .0176
2247 27.4600   5589   5398  .0179
2248 27.4700   5388   5272  .0186
2249 27.4800   5190   5155  .0193
2250 27.4900   5025   5048  .0199
2251 27.5000   4909   4953  .0204
2252 27.5100   4878   4871  .0205
2253 27.5200   4959   4801  .0202
2254 27.5300   4796   4743  .0209
2255 27.5400   4534   4697  .0221
2256 27.5500   4535   4663  .0221
2257 27.5600   4621   4638  .0216
2258 27.5700   4589   4622  .0218
2259 27.5800   4495   4613  .0222
2260 27.5900   4420   4610  .0226
2261 27.6000   4565   4611  .0219
2262 27.6100   4542   4615  .0220
2263 27.6200   4520   4621  .0221
2264 27.6300   4394   4629  .0228
2265 27.6400   4345   4639  .0230
2266 27.6500   4579   4651  .0218
2267 27.6600   4648   4666  .0215
2268 27.6700   4686   4685  .0213
2269 27.6800   4767   4707  .0210
2270 27.6900   4783   4735  .0209
2271 27.7000   4789   4769  .0209
2272 27.7100   4926   4810  .0203
2273 27.7200   4944   4856  .0202
2274 27.7300   4892   4908  .0204
2275 27.7400   5012   4965  .0200
2276 27.7500   5060   5025  .0198
2277 27.7600   5134   5086  .0195
2278 27.7700   5013   5146  .0199
2279 27.7800   4941   5200  .0202
2280 27.7900   5067   5243  .0197
2281 27.8000   5098   5273  .0196
2282 27.8100   5107   5285  .0196
2283 27.8200   5126   5282  .0195
2284 27.8300   5242   5257  .0191
2285 27.8400   5342   5215  .0187
2286 27.8500   5287   5160  .0189
2287 27.8600   5235   5094  .0191
2288 27.8700   5145   5021  .0194
2289 27.8800   5039   4943  .0198
2290 27.8900   4888   4864  .0205
2291 27.9000   4863   4786  .0206
2292 27.9100   4874   4711  .0205
2293 27.9200   4693   4640  .0213
2294 27.9300   4674   4576  .0214
2295 27.9400   4556   4519  .0219
2296 27.9500   4360   4470  .0229
2297 27.9600   4262   4428  .0235
2298 27.9700   4327   4395  .0231
2299 27.9800   4193   4370  .0238
2300 27.9900   4249   4353  .0235
2301 28.0000   4176   4344  .0239
2302 28.0100   4186   4342  .0239
2303 28.0200   4113   4346  .0243
2304 28.0300   4236   4356  .0236
2305 28.0400   4295   4371  .0233
2306 28.0500   4332   4391  .0231
2307 28.0600   4477   4415  .0223
2308 28.0700   4388   4444  .0228
2309 28.0800   4458   4476  .0224
2310 28.0900   4399   4513  .0227
2311 28.1000   4499   4555  .0222
2312 28.1100   4410   4603  .0227
2313 28.1200   4575   4658  .0219
2314 28.1300   4681   4722  .0214
2315 28.1400   4779   4796  .0209
2316 28.1500   4761   4882  .0210
2317 28.1600   4916   4980  .0203
2318 28.1700   4968   5091  .0201
2319 28.1800   5173   5218  .0193
2320 28.1900   5270   5359  .0190
2321 28.2000   5465   5516  .0183
2322 28.2100   5676   5688  .0176
2323 28.2200   5817   5874  .0172
2324 28.2300   6151   6074  .0163
2325 28.2400   6120   6287  .0163
2326 28.2500   6543   6507  .0153
2327 28.2600   6651   6731  .0150
2328 28.2700   6859   6954  .0146
2329 28.2800   6955   7171  .0144
2330 28.2900   7198   7376  .0139
2331 28.3000   7442   7564  .0134
2332 28.3100   7706   7730  .0130
2333 28.3200   7963   7875  .0126
2334 28.3300   7832   7996  .0128
2335 28.3400   8030   8093  .0125
2336 28.3500   8001   8166  .0125
2337 28.3600   8253   8215  .0121
2338 28.3700   8566   8243  .0117
2339 28.3800   8585   8252  .0116
2340 28.3900   8348   8242  .0120
2341 28.4000   8525   8215  .0117
2342 28.4100   8470   8170  .0118
2343 28.4200   8386   8109  .0119
2344 28.4300   8240   8033  .0121
2345 28.4400   8086   7943  .0124
2346 28.4500   7907   7845  .0126
2347 28.4600   7936   7740  .0126
2348 28.4700   7901   7630  .0127
2349 28.4800   7740   7517  .0129
2350 28.4900   7425   7403  .0135
2351 28.5000   7195   7288  .0139
2352 28.5100   7242   7170  .0138
2353 28.5200   7229   7056  .0138
2354 28.5300   7075   6940  .0141
2355 28.5400   6872   6823  .0146
2356 28.5500   6608   6704  .0151
2357 28.5600   6499   6578  .0154
2358 28.5700   6359   6451  .0157
2359 28.5800   6349   6322  .0158
2360 28.5900   6153   6192  .0163
2361 28.6000   6079   6063  .0165
2362 28.6100   5848   5936  .0171
2363 28.6200   5808   5813  .0172
2364 28.6300   5616   5694  .0178
2365 28.6400   5574   5580  .0179
2366 28.6500   5679   5474  .0176
2367 28.6600   5398   5376  .0185
2368 28.6700   5220   5286  .0192
2369 28.6800   5171   5205  .0193
2370 28.6900   5092   5134  .0196
2371 28.7000   4903   5071  .0204
2372 28.7100   4880   5018  .0205
2373 28.7200   4976   4974  .0201
2374 28.7300   4945   4936  .0202
2375 28.7400   4898   4906  .0204
2376 28.7500   4842   4880  .0207
2377 28.7600   4847   4859  .0206
2378 28.7700   4692   4842  .0213
2379 28.7800   4554   4826  .0220
2380 28.7900   4632   4813  .0216
2381 28.8000   4636   4801  .0216
2382 28.8100   4789   4789  .0209
2383 28.8200   4594   4777  .0218
2384 28.8300   4632   4765  .0216
2385 28.8400   4664   4750  .0214
2386 28.8500   4503   4732  .0222
2387 28.8600   4683   4712  .0214
2388 28.8700   4637   4688  .0216
2389 28.8800   4535   4663  .0221
2390 28.8900   4508   4638  .0222
2391 28.9000   4509   4614  .0222
2392 28.9100   4632   4593  .0216
2393 28.9200   4683   4577  .0214
2394 28.9300   4625   4569  .0216
2395 28.9400   4596   4571  .0218
2396 28.9500   4693   4586  .0213
2397 28.9600   4723   4622  .0212
2398 28.9700   4850   4670  .0206
2399 28.9800   4886   4734  .0205
2400 28.9900   5029   4824  .0199
2401 29.0000   5276   4936  .0190
2402 29.0100   5149   5069  .0194
2403 29.0200   5348   5223  .0187
2404 29.0300   5451   5393  .0183
2405 29.0400   5476   5575  .0183
2406 29.0500   5627   5761  .0178
2407 29.0600   5843   5939  .0171
2408 29.0700   5931   6097  .0169
2409 29.0800   6103   6217  .0164
2410 29.0900   6194   6288  .0161
2411 29.1000   6317   6298  .0158
2412 29.1100   6251   6256  .0160
2413 29.1200   6282   6168  .0159
2414 29.1300   6215   6043  .0161
2415 29.1400   6157   5892  .0162
2416 29.1500   6003   5725  .0167
2417 29.1600   5984   5552  .0167
2418 29.1700   5759   5382  .0174
2419 29.1800   5580   5221  .0179
2420 29.1900   5473   5073  .0183
2421 29.2000   5260   4944  .0190
2422 29.2100   5151   4835  .0194
2423 29.2200   5057   4747  .0198
2424 29.2300   5055   4680  .0198
2425 29.2400   5138   4633  .0195
2426 29.2500   4969   4605  .0201
2427 29.2600   4968   4593  .0201
2428 29.2700   4848   4597  .0206
2429 29.2800   4753   4613  .0210
2430 29.2900   4720   4640  .0212
2431 29.3000   4754   4674  .0210
2432 29.3100   4835   4715  .0207
2433 29.3200   4851   4760  .0206
2434 29.3300   4797   4810  .0208
2435 29.3400   4943   4862  .0202
2436 29.3500   5101   4914  .0196
2437 29.3600   5080   4966  .0197
2438 29.3700   5045   5015  .0198
2439 29.3800   5050   5058  .0198
2440 29.3900   4926   5094  .0203
2441 29.4000   4985   5118  .0201
2442 29.4100   5152   5130  .0194
2443 29.4200   5162   5129  .0194
2444 29.4300   5157   5115  .0194
2445 29.4400   5170   5089  .0193
2446 29.4500   5115   5053  .0196
2447 29.4600   5080   5009  .0197
2448 29.4700   5177   4959  .0193
2449 29.4800   5255   4905  .0190
2450 29.4900   5154   4848  .0194
2451 29.5000   4960   4790  .0202
2452 29.5100   4708   4733  .0212
2453 29.5200   4596   4677  .0218
2454 29.5300   4446   4622  .0225
2455 29.5400   4425   4569  .0226
2456 29.5500   4372   4518  .0229
2457 29.5600   4300   4471  .0233
2458 29.5700   4242   4427  .0236
2459 29.5800   4186   4388  .0239
2460 29.5900   4104   4356  .0244
2461 29.6000   4116   4329  .0243
2462 29.6100   4196   4310  .0238
2463 29.6200   4211   4299  .0237
2464 29.6300   4124   4295  .0242
2465 29.6400   4108   4301  .0243
2466 29.6500   4221   4314  .0237
2467 29.6600   4136   4336  .0242
2468 29.6700   4175   4365  .0240
2469 29.6800   4245   4400  .0236
2470 29.6900   4312   4441  .0232
2471 29.7000   4320   4487  .0231
2472 29.7100   4298   4535  .0233
2473 29.7200   4295   4584  .0233
2474 29.7300   4424   4635  .0226
2475 29.7400   4448   4686  .0225
2476 29.7500   4512   4738  .0222
2477 29.7600   4546   4787  .0220
2478 29.7700   4818   4834  .0208
2479 29.7800   4821   4876  .0207
2480 29.7900   4811   4910  .0208
2481 29.8000   4806   4935  .0208
2482 29.8100   4842   4946  .0207
2483 29.8200   4873   4941  .0205
2484 29.8300   5013   4921  .0199
2485 29.8400   4958   4888  .0202
2486 29.8500   4920   4843  .0203
2487 29.8600   4900   4786  .0204
2488 29.8700   4798   4721  .0208
2489 29.8800   4942   4648  .0202
2490 29.8900   4812   4571  .0208
2491 29.9000   4655   4490  .0215
2492 29.9100   4502   4409  .0222
2493 29.9200   4491   4329  .0223
2494 29.9300   4233   4251  .0236
2495 29.9400   4067   4176  .0246
2496 29.9500   4264   4105  .0235
2497 29.9600   4195   4039  .0238
2498 29.9700   4083   3977  .0245
2499 29.9800   3879   3922  .0258
2500 29.9900   3762   3871  .0266
2501 30.0000   3732   3826  .0268
2502 30.0100   3782   3752  .0264
2503 30.0200   3701   3716  .0270
2504 30.0300   3762   3688  .0266
2505 30.0400   3776   3664  .0265
2506 30.0500   3644   3644  .0274
2507 30.0600   3551   3628  .0282
2508 30.0700   3624   3616  .0276
2509 30.0800   3654   3607  .0274
2510 30.0900   3607   3601  .0277
2511 30.1000   3696   3598  .0271
2512 30.1100   3652   3598  .0274
2513 30.1200   3713   3600  .0269
2514 30.1300   3658   3605  .0273
2515 30.1400   3621   3612  .0276
2516 30.1500   3557   3622  .0281
2517 30.1600   3525   3634  .0284
2518 30.1700   3583   3648  .0279
2519 30.1800   3487   3664  .0287
2520 30.1900   3504   3681  .0285
2521 30.2000   3571   3701  .0280
2522 30.2100   3507   3721  .0285
2523 30.2200   3606   3744  .0277
2524 30.2300   3704   3768  .0270
2525 30.2400   3715   3792  .0269
2526 30.2500   3679   3818  .0272
2527 30.2600   3717   3843  .0269
2528 30.2700   3766   3868  .0266
2529 30.2800   3859   3892  .0259
2530 30.2900   3892   3916  .0257
2531 30.3000   3962   3936  .0252
2532 30.3100   4013   3954  .0249
2533 30.3200   3863   3969  .0259
2534 30.3300   3901   3981  .0256
2535 30.3400   4022   3990  .0249
2536 30.3500   3919   3998  .0255
2537 30.3600   3965   4003  .0252
2538 30.3700   3940   4009  .0254
2539 30.3800   4067   4010  .0246
2540 30.3900   4054   4017  .0247
2541 30.4000   4024   4027  .0249
2542 30.4100   4049   4040  .0247
2543 30.4200   4201   4060  .0238
2544 30.4300   4268   4086  .0234
2545 30.4400   4297   4119  .0233
2546 30.4500   4320   4166  .0231
2547 30.4600   4381   4226  .0228
2548 30.4700   4418   4301  .0226
2549 30.4800   4425   4392  .0226
2550 30.4900   4482   4501  .0223
2551 30.5000   4623   4629  .0216
2552 30.5100   4849   4778  .0206
2553 30.5200   4939   4943  .0202
2554 30.5300   5039   5131  .0198
2555 30.5400   5395   5336  .0185
2556 30.5500   5553   5556  .0180
2557 30.5600   5672   5786  .0176
2558 30.5700   5853   6023  .0171
2559 30.5800   6122   6261  .0163
2560 30.5900   6378   6492  .0157
2561 30.6000   6516   6708  .0153
2562 30.6100   6589   6902  .0152
2563 30.6200   6856   7064  .0146
2564 30.6300   7082   7185  .0141
2565 30.6400   7091   7258  .0141
2566 30.6500   6997   7279  .0143
2567 30.6600   7277   7255  .0137
2568 30.6700   7391   7193  .0135
2569 30.6800   7315   7094  .0137
2570 30.6900   7424   6966  .0135
2571 30.7000   7440   6813  .0134
2572 30.7100   7097   6642  .0141
2573 30.7200   7016   6460  .0143
2574 30.7300   6832   6272  .0146
2575 30.7400   6543   6083  .0153
2576 30.7500   6562   5897  .0152
2577 30.7600   6116   5719  .0164
2578 30.7700   5854   5550  .0171
2579 30.7800   5764   5394  .0173
2580 30.7900   5410   5251  .0185
2581 30.8000   5074   5123  .0197
2582 30.8100   5048   5011  .0198
2583 30.8200   4877   4914  .0205
2584 30.8300   4724   4834  .0212
2585 30.8400   4608   4768  .0217
2586 30.8500   4608   4716  .0217
2587 30.8600   4619   4677  .0216
2588 30.8700   4498   4650  .0222
2589 30.8800   4475   4632  .0223
2590 30.8900   4474   4621  .0224
2591 30.9000   4539   4617  .0220
2592 30.9100   4546   4617  .0220
2593 30.9200   4639   4620  .0216
2594 30.9300   4672   4626  .0214
2595 30.9400   4480   4636  .0223
2596 30.9500   4500   4649  .0222
2597 30.9600   4510   4665  .0222
2598 30.9700   4485   4684  .0223
2599 30.9800   4644   4705  .0215
2600 30.9900   4688   4729  .0213
2601 31.0000   4724   4754  .0212
2602 31.0100   4547   4782  .0220
2603 31.0200   4647   4810  .0215
2604 31.0300   4690   4839  .0213
2605 31.0400   4626   4868  .0216
2606 31.0500   4652   4896  .0215
2607 31.0600   4851   4925  .0206
2608 31.0700   4943   4954  .0202
2609 31.0800   4859   4982  .0206
2610 31.0900   4858   5010  .0206
2611 31.1000   4964   5037  .0201
2612 31.1100   4828   5063  .0207
2613 31.1200   4811   5090  .0208
2614 31.1300   4848   5117  .0206
2615 31.1400   4948   5145  .0202
2616 31.1500   4930   5171  .0203
2617 31.1600   5043   5195  .0198
2618 31.1700   5105   5216  .0196
2619 31.1800   5259   5228  .0190
2620 31.1900   5211   5234  .0192
2621 31.2000   5150   5230  .0194
2622 31.2100   5205   5216  .0192
2623 31.2200   5346   5194  .0187
2624 31.2300   5453   5163  .0183
2625 31.2400   5286   5124  .0189
2626 31.2500   5393   5076  .0185
2627 31.2600   5221   5020  .0192
2628 31.2700   5215   4956  .0192
2629 31.2800   5193   4884  .0193
2630 31.2900   5227   4806  .0191
2631 31.3000   5144   4723  .0194
2632 31.3100   4863   4636  .0206
2633 31.3200   4872   4548  .0205
2634 31.3300   4738   4459  .0211
2635 31.3400   4488   4371  .0223
2636 31.3500   4431   4286  .0226
2637 31.3600   4376   4204  .0229
2638 31.3700   4278   4126  .0234
2639 31.3800   4098   4054  .0244
2640 31.3900   4012   3987  .0249
2641 31.4000   3897   3927  .0257
2642 31.4100   3921   3873  .0255
2643 31.4200   3820   3824  .0262
2644 31.4300   3788   3784  .0264
2645 31.4400   3808   3751  .0263
2646 31.4500   3667   3725  .0273
2647 31.4600   3586   3706  .0279
2648 31.4700   3652   3693  .0274
2649 31.4800   3767   3686  .0265
2650 31.4900   3705   3685  .0270
2651 31.5000   3654   3689  .0274
2652 31.5100   3648   3697  .0274
2653 31.5200   3629   3710  .0276
2654 31.5300   3514   3724  .0285
2655 31.5400   3593   3741  .0278
2656 31.5500   3649   3758  .0274
2657 31.5600   3768   3775  .0265
2658 31.5700   3777   3790  .0265
2659 31.5800   3835   3802  .0261
2660 31.5900   3791   3810  .0264
2661 31.6000   3942   3814  .0254
2662 31.6100   3854   3814  .0259
2663 31.6200   3732   3811  .0268
2664 31.6300   3765   3805  .0266
2665 31.6400   3720   3797  .0269
2666 31.6500   3826   3788  .0261
2667 31.6600   3893   3777  .0257
2668 31.6700   3720   3766  .0269
2669 31.6800   3861   3755  .0259
2670 31.6900   3955   3745  .0253
2671 31.7000   3901   3735  .0256
2672 31.7100   3802   3726  .0263
2673 31.7200   3767   3719  .0265
2674 31.7300   3705   3714  .0270
2675 31.7400   3762   3709  .0266
2676 31.7500   3681   3707  .0272
2677 31.7600   3720   3706  .0269
2678 31.7700   3621   3707  .0276
2679 31.7800   3678   3711  .0272
2680 31.7900   3774   3717  .0265
2681 31.8000   3866   3728  .0259
2682 31.8100   3833   3743  .0261
2683 31.8200   3868   3762  .0259
2684 31.8300   3853   3786  .0260
2685 31.8400   3891   3815  .0257
2686 31.8500   3979   3849  .0251
2687 31.8600   4047   3888  .0247
2688 31.8700   4002   3932  .0250
2689 31.8800   4057   3979  .0246
2690 31.8900   3924   4029  .0255
2691 31.9000   3964   4081  .0252
2692 31.9100   4148   4133  .0241
2693 31.9200   4094   4183  .0244
2694 31.9300   4057   4230  .0246
2695 31.9400   4104   4270  .0244
2696 31.9500   4208   4302  .0238
2697 31.9600   4307   4325  .0232
2698 31.9700   4265   4339  .0234
2699 31.9800   4368   4347  .0229
2700 31.9900   4332   4348  .0231
2701 32.0000   4359   4343  .0229
2702 32.0100   4328   4333  .0231
2703 32.0200   4331   4317  .0231
2704 32.0300   4313   4298  .0232
2705 32.0400   4264   4273  .0235
2706 32.0500   4261   4244  .0235
2707 32.0600   4208   4212  .0238
2708 32.0700   4149   4176  .0241
2709 32.0800   4110   4139  .0243
2710 32.0900   4159   4100  .0240
2711 32.1000   4012   4061  .0249
2712 32.1100   3961   4021  .0252
2713 32.1200   3906   3981  .0256
2714 32.1300   3750   3941  .0267
2715 32.1400   3802   3900  .0263
2716 32.1500   3993   3859  .0250
2717 32.1600   3926   3819  .0255
2718 32.1700   3809   3778  .0263
2719 32.1800   3731   3738  .0268
2720 32.1900   3714   3699  .0269
2721 32.2000   3643   3661  .0274
2722 32.2100   3605   3626  .0277
2723 32.2200   3670   3592  .0272
2724 32.2300   3717   3561  .0269
2725 32.2400   3624   3532  .0276
2726 32.2500   3572   3506  .0280
2727 32.2600   3580   3484  .0279
2728 32.2700   3430   3463  .0292
2729 32.2800   3404   3446  .0294
2730 32.2900   3479   3432  .0287
2731 32.3000   3475   3420  .0288
2732 32.3100   3401   3411  .0294
2733 32.3200   3377   3404  .0296
2734 32.3300   3441   3400  .0291
2735 32.3400   3439   3398  .0291
2736 32.3500   3335   3392  .0300
2737 32.3600   3367   3394  .0297
2738 32.3700   3368   3398  .0297
2739 32.3800   3324   3403  .0301
2740 32.3900   3430   3410  .0292
2741 32.4000   3396   3416  .0294
2742 32.4100   3373   3424  .0296
2743 32.4200   3456   3432  .0289
2744 32.4300   3397   3441  .0294
2745 32.4400   3454   3449  .0290
2746 32.4500   3425   3458  .0292
2747 32.4600   3483   3467  .0287
2748 32.4700   3397   3477  .0294
2749 32.4800   3403   3488  .0294
2750 32.4900   3436   3500  .0291
2751 32.5000   3499   3513  .0286
2752 32.5100   3455   3527  .0289
2753 32.5200   3297   3542  .0303
2754 32.5300   3384   3559  .0296
2755 32.5400   3415   3576  .0293
2756 32.5500   3556   3595  .0281
2757 32.5600   3551   3615  .0282
2758 32.5700   3497   3635  .0286
2759 32.5800   3548   3655  .0282
2760 32.5900   3476   3676  .0288
2761 32.6000   3532   3696  .0283
2762 32.6100   3774   3717  .0265
2763 32.6200   3685   3737  .0271
2764 32.6300   3720   3757  .0269
2765 32.6400   3756   3777  .0266
2766 32.6500   3858   3797  .0259
2767 32.6600   3890   3818  .0257
2768 32.6700   3828   3838  .0261
2769 32.6800   3815   3860  .0262
2770 32.6900   3930   3883  .0254
2771 32.7000   3932   3904  .0254
2772 32.7100   3927   3926  .0255
2773 32.7200   4006   3947  .0250
2774 32.7300   3917   3966  .0255
2775 32.7400   3957   3983  .0253
2776 32.7500   3949   3997  .0253
2777 32.7600   3925   4008  .0255
2778 32.7700   4038   4015  .0248
2779 32.7800   4010   4018  .0249
2780 32.7900   4108   4016  .0243
2781 32.8000   4072   4008  .0246
2782 32.8100   4069   3995  .0246
2783 32.8200   4171   3973  .0240
2784 32.8300   4186   3946  .0239
2785 32.8400   4029   3914  .0248
2786 32.8500   4051   3880  .0247
2787 32.8600   4049   3842  .0247
2788 32.8700   3944   3802  .0254
2789 32.8800   3861   3762  .0259
2790 32.8900   3945   3721  .0253
2791 32.9000   4030   3681  .0248
2792 32.9100   4009   3643  .0249
2793 32.9200   3810   3607  .0262
2794 32.9300   3744   3574  .0267
2795 32.9400   3593   3545  .0278
2796 32.9500   3679   3520  .0272
2797 32.9600   3708   3500  .0270
2798 32.9700   3560   3485  .0281
2799 32.9800   3501   3473  .0286
2800 32.9900   3465   3470  .0289
2801 33.0000   3402   3471  .0294
2802 33.0100   3431   3479  .0291
2803 33.0200   3630   3492  .0275
2804 33.0300   3524   3511  .0284
2805 33.0400   3551   3537  .0282
2806 33.0500   3492   3569  .0286
2807 33.0600   3487   3608  .0287
2808 33.0700   3606   3653  .0277
2809 33.0800   3688   3704  .0271
2810 33.0900   3785   3760  .0264
2811 33.1000   3775   3822  .0265
2812 33.1100   3789   3889  .0264
2813 33.1200   3858   3960  .0259
2814 33.1300   3760   4035  .0266
2815 33.1400   3873   4113  .0258
2816 33.1500   3973   4193  .0252
2817 33.1600   3998   4273  .0250
2818 33.1700   3992   4353  .0251
2819 33.1800   4159   4431  .0240
2820 33.1900   4321   4506  .0231
2821 33.2000   4295   4576  .0233
2822 33.2100   4472   4641  .0224
2823 33.2200   4693   4700  .0213
2824 33.2300   4724   4752  .0212
2825 33.2400   4751   4799  .0210
2826 33.2500   4724   4839  .0212
2827 33.2600   4659   4872  .0215
2828 33.2700   4698   4898  .0213
2829 33.2800   4820   4916  .0207
2830 33.2900   4749   4925  .0211
2831 33.3000   4632   4925  .0216
2832 33.3100   4870   4919  .0205
2833 33.3200   4818   4906  .0208
2834 33.3300   4800   4887  .0208
2835 33.3400   4805   4860  .0208
2836 33.3500   4642   4828  .0215
2837 33.3600   4588   4788  .0218
2838 33.3700   4428   4741  .0226
2839 33.3800   4533   4686  .0221
2840 33.3900   4407   4625  .0227
2841 33.4000   4391   4560  .0228
2842 33.4100   4343   4493  .0230
2843 33.4200   4263   4424  .0235
2844 33.4300   4245   4354  .0236
2845 33.4400   4216   4286  .0237
2846 33.4500   4034   4220  .0248
2847 33.4600   3904   4157  .0256
2848 33.4700   3878   4097  .0258
2849 33.4800   3919   4042  .0255
2850 33.4900   4003   3991  .0250
2851 33.5000   3822   3945  .0262
2852 33.5100   3763   3903  .0266
2853 33.5200   3705   3865  .0270
2854 33.5300   3701   3830  .0270
2855 33.5400   3739   3798  .0267
2856 33.5500   3676   3767  .0272
2857 33.5600   3590   3739  .0279
2858 33.5700   3555   3711  .0281
2859 33.5800   3563   3683  .0281
2860 33.5900   3594   3657  .0278
2861 33.6000   3559   3632  .0281
2862 33.6100   3551   3608  .0282
2863 33.6200   3485   3585  .0287
2864 33.6300   3545   3563  .0282
2865 33.6400   3594   3541  .0278
2866 33.6500   3448   3522  .0290
2867 33.6600   3383   3504  .0296
2868 33.6700   3472   3487  .0288
2869 33.6800   3376   3471  .0296
2870 33.6900   3390   3456  .0295
2871 33.7000   3340   3443  .0299
2872 33.7100   3315   3429  .0302
2873 33.7200   3376   3417  .0296
2874 33.7300   3370   3405  .0297
2875 33.7400   3420   3395  .0292
2876 33.7500   3337   3386  .0300
2877 33.7600   3319   3379  .0301
2878 33.7700   3345   3374  .0299
2879 33.7800   3355   3369  .0298
2880 33.7900   3513   3367  .0285
2881 33.8000   3448   3368  .0290
2882 33.8100   3447   3371  .0290
2883 33.8200   3491   3377  .0286
2884 33.8300   3515   3384  .0284
2885 33.8400   3412   3395  .0293
2886 33.8500   3462   3408  .0289
2887 33.8600   3403   3424  .0294
2888 33.8700   3438   3443  .0291
2889 33.8800   3494   3466  .0286
2890 33.8900   3575   3493  .0280
2891 33.9000   3700   3523  .0270
2892 33.9100   3672   3557  .0272
2893 33.9200   3725   3594  .0268
2894 33.9300   3765   3636  .0266
2895 33.9400   3847   3680  .0260
2896 33.9500   3881   3727  .0258
2897 33.9600   3919   3775  .0255
2898 33.9700   3910   3822  .0256
2899 33.9800   3915   3866  .0255
2900 33.9900   3934   3905  .0254
2901 34.0000   3981   3935  .0251
2902 34.0100   3994   3954  .0250
2903 34.0200   4136   3958  .0242
2904 34.0300   4187   3947  .0239
2905 34.0400   4043   3924  .0247
2906 34.0500   4112   3891  .0243
2907 34.0600   4088   3850  .0245
2908 34.0700   4180   3804  .0239
2909 34.0800   4169   3754  .0240
2910 34.0900   4085   3702  .0245
2911 34.1000   4030   3651  .0248
2912 34.1100   4174   3603  .0240
2913 34.1200   4035   3559  .0248
2914 34.1300   3924   3520  .0255
2915 34.1400   3696   3487  .0271
2916 34.1500   3746   3461  .0267
2917 34.1600   3820   3442  .0262
2918 34.1700   3877   3432  .0258
2919 34.1800   3780   3429  .0265
2920 34.1900   3616   3434  .0277
2921 34.2000   3622   3445  .0276
2922 34.2100   3570   3462  .0280
2923 34.2200   3463   3484  .0289
2924 34.2300   3599   3510  .0278
2925 34.2400   3508   3538  .0285
2926 34.2500   3424   3566  .0292
2927 34.2600   3497   3592  .0286
2928 34.2700   3555   3615  .0281
2929 34.2800   3587   3632  .0279
2930 34.2900   3551   3643  .0282
2931 34.3000   3735   3645  .0268
2932 34.3100   3805   3642  .0263
2933 34.3200   3665   3635  .0273
2934 34.3300   3677   3622  .0272
2935 34.3400   3631   3607  .0275
2936 34.3500   3678   3590  .0272
2937 34.3600   3755   3571  .0266
2938 34.3700   3671   3552  .0272
2939 34.3800   3621   3534  .0276
2940 34.3900   3642   3518  .0275
2941 34.4000   3634   3503  .0275
2942 34.4100   3589   3491  .0279
2943 34.4200   3550   3482  .0282
2944 34.4300   3488   3476  .0287
2945 34.4400   3448   3472  .0290
2946 34.4500   3377   3471  .0296
2947 34.4600   3329   3471  .0300
2948 34.4700   3357   3473  .0298
2949 34.4800   3320   3476  .0301
2950 34.4900   3436   3478  .0291
2951 34.5000   3484   3478  .0287
2952 34.5100   3457   3477  .0289
2953 34.5200   3333   3472  .0300
2954 34.5300   3512   3465  .0285
2955 34.5400   3487   3455  .0287
2956 34.5500   3383   3444  .0296
2957 34.5600   3449   3431  .0290
2958 34.5700   3402   3416  .0294
2959 34.5800   3419   3401  .0292
2960 34.5900   3366   3386  .0297
2961 34.6000   3351   3371  .0298
2962 34.6100   3261   3357  .0307
2963 34.6200   3392   3344  .0295
2964 34.6300   3364   3334  .0297
2965 34.6400   3295   3326  .0303
2966 34.6500   3329   3321  .0300
2967 34.6600   3323   3319  .0301
2968 34.6700   3363   3322  .0297
2969 34.6800   3332   3329  .0300
2970 34.6900   3327   3341  .0301
2971 34.7000   3238   3359  .0309
2972 34.7100   3323   3382  .0301
2973 34.7200   3313   3411  .0302
2974 34.7300   3349   3445  .0299
2975 34.7400   3590   3485  .0279
2976 34.7500   3716   3530  .0269
2977 34.7600   3650   3581  .0274
2978 34.7700   3541   3636  .0282
2979 34.7800   3754   3695  .0266
2980 34.7900   3778   3756  .0265
2981 34.8000   3870   3821  .0258
2982 34.8100   3964   3886  .0252
2983 34.8200   4017   3951  .0249
2984 34.8300   4199   4014  .0238
2985 34.8400   4212   4074  .0237
2986 34.8500   4293   4130  .0233
2987 34.8600   4290   4180  .0233
2988 34.8700   4315   4223  .0232
2989 34.8800   4368   4257  .0229
2990 34.8900   4458   4283  .0224
2991 34.9000   4560   4301  .0219
2992 34.9100   4422   4314  .0226
2993 34.9200   4605   4324  .0217
2994 34.9300   4747   4330  .0211
2995 34.9400   4640   4334  .0216
2996 34.9500   4627   4336  .0216
2997 34.9600   4570   4338  .0219
2998 34.9700   4599   4341  .0217
2999 34.9800   4496   4345  .0222
3000 34.9900   4438   4350  .0225
3001 35.0000   4398   4358  .0227
3002 35.0100   4239   4367  .0236
3003 35.0200   4296   4379  .0233
3004 35.0300   4134   4392  .0242
3005 35.0400   4261   4406  .0235
3006 35.0500   4375   4421  .0229
3007 35.0600   4376   4434  .0229
3008 35.0700   4349   4447  .0230
3009 35.0800   4312   4456  .0232
3010 35.0900   4568   4461  .0219
3011 35.1000   4639   4461  .0216
3012 35.1100   4625   4455  .0216
3013 35.1200   4552   4441  .0220
3014 35.1300   4555   4423  .0220
3015 35.1400   4476   4401  .0223
3016 35.1500   4576   4375  .0219
3017 35.1600   4509   4346  .0222
3018 35.1700   4592   4314  .0218
3019 35.1800   4591   4279  .0218
3020 35.1900   4449   4242  .0225
3021 35.2000   4520   4203  .0221
3022 35.2100   4444   4164  .0225
3023 35.2200   4354   4123  .0230
3024 35.2300   4386   4083  .0228
3025 35.2400   4276   4042  .0234
3026 35.2500   4115   4002  .0243
3027 35.2600   4044   3962  .0247
3028 35.2700   4020   3923  .0249
3029 35.2800   4094   3885  .0244
3030 35.2900   4013   3849  .0249
3031 35.3000   4032   3815  .0248
3032 35.3100   3968   3785  .0252
3033 35.3200   4012   3758  .0249
3034 35.3300   3847   3738  .0260
3035 35.3400   3867   3724  .0259
3036 35.3500   3837   3716  .0261
3037 35.3600   3759   3716  .0266
3038 35.3700   3765   3723  .0266
3039 35.3800   3804   3737  .0263
3040 35.3900   3789   3760  .0264
3041 35.4000   3993   3790  .0250
3042 35.4100   4069   3828  .0246
3043 35.4200   3924   3871  .0255
3044 35.4300   3945   3919  .0253
3045 35.4400   3923   3971  .0255
3046 35.4500   4018   4023  .0249
3047 35.4600   4034   4075  .0248
3048 35.4700   4114   4125  .0243
3049 35.4800   4130   4169  .0242
3050 35.4900   4022   4205  .0249
3051 35.5000   4024   4232  .0249
3052 35.5100   4016   4247  .0249
3053 35.5200   4011   4253  .0249
3054 35.5300   3946   4252  .0253
3055 35.5400   4102   4247  .0244
3056 35.5500   4120   4238  .0243
3057 35.5600   4111   4228  .0243
3058 35.5700   4258   4217  .0235
3059 35.5800   4145   4207  .0241
3060 35.5900   4088   4199  .0245
3061 35.6000   4081   4194  .0245
3062 35.6100   4248   4194  .0235
3063 35.6200   4183   4198  .0239
3064 35.6300   4312   4206  .0232
3065 35.6400   4328   4218  .0231
3066 35.6500   4321   4233  .0231
3067 35.6600   4264   4250  .0235
3068 35.6700   4339   4268  .0230
3069 35.6800   4375   4285  .0229
3070 35.6900   4239   4299  .0236
3071 35.7000   4263   4308  .0235
3072 35.7100   4376   4311  .0229
3073 35.7200   4341   4305  .0230
3074 35.7300   4365   4290  .0229
3075 35.7400   4318   4266  .0232
3076 35.7500   4456   4238  .0224
3077 35.7600   4373   4204  .0229
3078 35.7700   4306   4166  .0232
3079 35.7800   4331   4125  .0231
3080 35.7900   4476   4081  .0223
3081 35.8000   4421   4035  .0226
3082 35.8100   4347   3988  .0230
3083 35.8200   4298   3941  .0233
3084 35.8300   4180   3896  .0239
3085 35.8400   4063   3852  .0246
3086 35.8500   3993   3810  .0250
3087 35.8600   3869   3772  .0258
3088 35.8700   3853   3737  .0260
3089 35.8800   3889   3706  .0257
3090 35.8900   3768   3679  .0265
3091 35.9000   3676   3656  .0272
3092 35.9100   3561   3637  .0281
3093 35.9200   3555   3622  .0281
3094 35.9300   3640   3612  .0275
3095 35.9400   3601   3604  .0278
3096 35.9500   3539   3600  .0283
3097 35.9600   3577   3598  .0280
3098 35.9700   3573   3598  .0280
3099 35.9800   3622   3600  .0276
3100 35.9900   3554   3603  .0281
3101 36.0000   3502   3607  .0286
3102 36.0100   3568   3611  .0280
3103 36.0200   3558   3616  .0281
3104 36.0300   3497   3620  .0286
3105 36.0400   3616   3623  .0277
3106 36.0500   3531   3625  .0283
3107 36.0600   3459   3625  .0289
3108 36.0700   3540   3623  .0282
3109 36.0800   3564   3619  .0281
3110 36.0900   3484   3613  .0287
3111 36.1000   3608   3605  .0277
3112 36.1100   3602   3594  .0278
3113 36.1200   3631   3581  .0275
3114 36.1300   3622   3568  .0276
3115 36.1400   3478   3554  .0288
3116 36.1500   3316   3540  .0302
3117 36.1600   3374   3526  .0296
3118 36.1700   3418   3512  .0293
3119 36.1800   3289   3499  .0304
3120 36.1900   3373   3486  .0296
3121 36.2000   3449   3475  .0290
3122 36.2100   3435   3464  .0291
3123 36.2200   3421   3454  .0292
3124 36.2300   3394   3444  .0295
3125 36.2400   3377   3436  .0296
3126 36.2500   3305   3427  .0303
3127 36.2600   3235   3419  .0309
3128 36.2700   3236   3411  .0309
3129 36.2800   3300   3403  .0303
3130 36.2900   3351   3394  .0298
3131 36.3000   3390   3385  .0295
3132 36.3100   3342   3375  .0299
3133 36.3200   3330   3366  .0300
3134 36.3300   3371   3356  .0297
3135 36.3400   3357   3347  .0298
3136 36.3500   3340   3338  .0299
3137 36.3600   3263   3329  .0306
3138 36.3700   3412   3321  .0293
3139 36.3800   3394   3313  .0295
3140 36.3900   3286   3305  .0304
3141 36.4000   3288   3298  .0304
3142 36.4100   3170   3291  .0315
3143 36.4200   3239   3284  .0309
3144 36.4300   3196   3278  .0313
3145 36.4400   3197   3271  .0313
3146 36.4500   3242   3266  .0308
3147 36.4600   3240   3260  .0309
3148 36.4700   3122   3255  .0320
3149 36.4800   3180   3251  .0314
3150 36.4900   3167   3248  .0316
3151 36.5000   3126   3247  .0320
3152 36.5100   3136   3247  .0319
3153 36.5200   3183   3249  .0314
3154 36.5300   3261   3254  .0307
3155 36.5400   3221   3262  .0310
3156 36.5500   3145   3273  .0318
3157 36.5600   3229   3288  .0310
3158 36.5700   3239   3306  .0309
3159 36.5800   3241   3329  .0309
3160 36.5900   3327   3356  .0301
3161 36.6000   3431   3389  .0291
3162 36.6100   3605   3427  .0277
3163 36.6200   3523   3471  .0284
3164 36.6300   3525   3521  .0284
3165 36.6400   3520   3578  .0284
3166 36.6500   3588   3643  .0279
3167 36.6600   3778   3714  .0265
3168 36.6700   3830   3792  .0261
3169 36.6800   3944   3877  .0254
3170 36.6900   4180   3966  .0239
3171 36.7000   4211   4059  .0237
3172 36.7100   4340   4153  .0230
3173 36.7200   4328   4246  .0231
3174 36.7300   4333   4335  .0231
3175 36.7400   4444   4416  .0225
3176 36.7500   4587   4488  .0218
3177 36.7600   4662   4548  .0215
3178 36.7700   4691   4595  .0213
3179 36.7800   4690   4628  .0213
3180 36.7900   4738   4646  .0211
3181 36.8000   4763   4648  .0210
3182 36.8100   4708   4633  .0212
3183 36.8200   4738   4607  .0211
3184 36.8300   4683   4572  .0214
3185 36.8400   4626   4528  .0216
3186 36.8500   4581   4479  .0218
3187 36.8600   4533   4426  .0221
3188 36.8700   4505   4370  .0222
3189 36.8800   4351   4314  .0230
3190 36.8900   4302   4259  .0232
3191 36.9000   4111   4207  .0243
3192 36.9100   4100   4159  .0244
3193 36.9200   3990   4116  .0251
3194 36.9300   3914   4079  .0255
3195 36.9400   3859   4049  .0259
3196 36.9500   3817   4025  .0262
3197 36.9600   3708   4006  .0270
3198 36.9700   3614   3994  .0277
3199 36.9800   3829   3988  .0261
3200 36.9900   3897   3987  .0257
3201 37.0000   3842   3990  .0260
3202 37.0100   3715   3995  .0269
3203 37.0200   3753   4001  .0266
3204 37.0300   3750   4007  .0267
3205 37.0400   3759   4011  .0266
3206 37.0500   3814   4012  .0262
3207 37.0600   3930   4009  .0254
3208 37.0700   3948   4003  .0253
3209 37.0800   3989   3992  .0251
3210 37.0900   3868   3977  .0259
3211 37.1000   3909   3957  .0256
3212 37.1100   3754   3934  .0266
3213 37.1200   3880   3908  .0258
3214 37.1300   3838   3880  .0261
3215 37.1400   3791   3850  .0264
3216 37.1500   3811   3820  .0262
3217 37.1600   3723   3789  .0269
3218 37.1700   3693   3758  .0271
3219 37.1800   3592   3729  .0278
3220 37.1900   3566   3700  .0280
3221 37.2000   3589   3674  .0279
3222 37.2100   3605   3650  .0277
3223 37.2200   3566   3630  .0280
3224 37.2300   3489   3610  .0287
3225 37.2400   3457   3595  .0289
3226 37.2500   3476   3582  .0288
3227 37.2600   3530   3573  .0283
3228 37.2700   3427   3563  .0292
3229 37.2800   3378   3557  .0296
3230 37.2900   3567   3551  .0280
3231 37.3000   3458   3546  .0289
3232 37.3100   3463   3541  .0289
3233 37.3200   3480   3535  .0287
3234 37.3300   3471   3527  .0288
3235 37.3400   3473   3517  .0288
3236 37.3500   3489   3506  .0287
3237 37.3600   3555   3496  .0281
3238 37.3700   3589   3486  .0279
3239 37.3800   3593   3478  .0278
3240 37.3900   3548   3472  .0282
3241 37.4000   3538   3468  .0283
3242 37.4100   3512   3468  .0285
3243 37.4200   3572   3471  .0280
3244 37.4300   3519   3478  .0284
3245 37.4400   3522   3489  .0284
3246 37.4500   3480   3505  .0287
3247 37.4600   3407   3525  .0294
3248 37.4700   3369   3548  .0297
3249 37.4800   3463   3575  .0289
3250 37.4900   3534   3604  .0283
3251 37.5000   3677   3635  .0272
3252 37.5100   3799   3666  .0263
3253 37.5200   3638   3695  .0275
3254 37.5300   3513   3723  .0285
3255 37.5400   3570   3746  .0280
3256 37.5500   3588   3765  .0279
3257 37.5600   3580   3778  .0279
3258 37.5700   3584   3785  .0279
3259 37.5800   3608   3785  .0277
3260 37.5900   3500   3778  .0286
3261 37.6000   3544   3764  .0282
3262 37.6100   3571   3744  .0280
3263 37.6200   3467   3721  .0288
3264 37.6300   3511   3694  .0285
3265 37.6400   3523   3662  .0284
3266 37.6500   3479   3630  .0287
3267 37.6600   3408   3597  .0293
3268 37.6700   3408   3562  .0293
3269 37.6800   3433   3528  .0291
3270 37.6900   3454   3495  .0290
3271 37.7000   3459   3462  .0289
3272 37.7100   3298   3432  .0303
3273 37.7200   3357   3404  .0298
3274 37.7300   3230   3378  .0310
3275 37.7400   3247   3356  .0308
3276 37.7500   3153   3336  .0317
3277 37.7600   3170   3321  .0315
3278 37.7700   3174   3308  .0315
3279 37.7800   3166   3299  .0316
3280 37.7900   3095   3293  .0323
3281 37.8000   3046   3290  .0328
3282 37.8100   3078   3290  .0325
3283 37.8200   2992   3292  .0334
3284 37.8300   3074   3296  .0325
3285 37.8400   3053   3301  .0328
3286 37.8500   3025   3308  .0331
3287 37.8600   3089   3315  .0324
3288 37.8700   3155   3322  .0317
3289 37.8800   3165   3329  .0316
3290 37.8900   3093   3336  .0323
3291 37.9000   3168   3342  .0316
3292 37.9100   3370   3347  .0297
3293 37.9200   3289   3351  .0304
3294 37.9300   3281   3353  .0305
3295 37.9400   3205   3352  .0312
3296 37.9500   3243   3350  .0308
3297 37.9600   3301   3346  .0303
3298 37.9700   3298   3341  .0303
3299 37.9800   3365   3335  .0297
3300 37.9900   3350   3328  .0299
3301 38.0000   3285   3321  .0304
3302 38.0100   3209   3314  .0312
3303 38.0200   3244   3305  .0308
3304 38.0300   3238   3297  .0309
3305 38.0400   3221   3289  .0310
3306 38.0500   3215   3281  .0311
3307 38.0600   3295   3273  .0303
3308 38.0700   3158   3265  .0317
3309 38.0800   3168   3258  .0316
3310 38.0900   3297   3252  .0303
3311 38.1000   3212   3246  .0311
3312 38.1100   3168   3240  .0316
3313 38.1200   3118   3236  .0321
3314 38.1300   3153   3232  .0317
3315 38.1400   3145   3230  .0318
3316 38.1500   3146   3228  .0318
3317 38.1600   3177   3227  .0315
3318 38.1700   3116   3227  .0321
3319 38.1800   3162   3228  .0316
3320 38.1900   3257   3231  .0307
3321 38.2000   3218   3234  .0311
3322 38.2100   3176   3238  .0315
3323 38.2200   3155   3243  .0317
3324 38.2300   3258   3248  .0307
3325 38.2400   3246   3254  .0308
3326 38.2500   3332   3259  .0300
3327 38.2600   3285   3264  .0304
3328 38.2700   3267   3269  .0306
3329 38.2800   3301   3273  .0303
3330 38.2900   3324   3277  .0301
3331 38.3000   3332   3279  .0300
3332 38.3100   3344   3281  .0299
3333 38.3200   3337   3282  .0300
3334 38.3300   3311   3282  .0302
3335 38.3400   3298   3282  .0303
3336 38.3500   3278   3282  .0305
3337 38.3600   3315   3280  .0302
3338 38.3700   3328   3279  .0300
3339 38.3800   3329   3276  .0300
3340 38.3900   3264   3272  .0306
3341 38.4000   3303   3268  .0303
3342 38.4100   3388   3263  .0295
3343 38.4200   3393   3258  .0295
3344 38.4300   3270   3251  .0306
3345 38.4400   3280   3246  .0305
3346 38.4500   3268   3242  .0306
3347 38.4600   3205   3239  .0312
3348 38.4700   3212   3237  .0311
3349 38.4800   3154   3237  .0317
3350 38.4900   3189   3239  .0314
3351 38.5000   3172   3242  .0315
3352 38.5100   3149   3248  .0318
3353 38.5200   3118   3256  .0321
3354 38.5300   3171   3266  .0315
3355 38.5400   3279   3278  .0305
3356 38.5500   3326   3292  .0301
3357 38.5600   3402   3309  .0294
3358 38.5700   3247   3327  .0308
3359 38.5800   3284   3348  .0305
3360 38.5900   3230   3370  .0310
3361 38.6000   3224   3394  .0310
3362 38.6100   3265   3420  .0306
3363 38.6200   3278   3448  .0305
3364 38.6300   3279   3476  .0305
3365 38.6400   3377   3506  .0296
3366 38.6500   3478   3535  .0288
3367 38.6600   3513   3565  .0285
3368 38.6700   3502   3596  .0286
3369 38.6800   3618   3627  .0276
3370 38.6900   3640   3658  .0275
3371 38.7000   3601   3689  .0278
3372 38.7100   3691   3719  .0271
3373 38.7200   3768   3748  .0265
3374 38.7300   3566   3774  .0280
3375 38.7400   3511   3798  .0285
3376 38.7500   3543   3817  .0282
3377 38.7600   3559   3833  .0281
3378 38.7700   3590   3843  .0279
3379 38.7800   3504   3849  .0285
3380 38.7900   3514   3851  .0285
3381 38.8000   3497   3848  .0286
3382 38.8100   3579   3840  .0279
3383 38.8200   3485   3826  .0287
3384 38.8300   3565   3808  .0281
3385 38.8400   3519   3785  .0284
3386 38.8500   3497   3759  .0286
3387 38.8600   3462   3730  .0289
3388 38.8700   3431   3698  .0291
3389 38.8800   3628   3665  .0276
3390 38.8900   3532   3629  .0283
3391 38.9000   3411   3593  .0293
3392 38.9100   3405   3555  .0294
3393 38.9200   3479   3518  .0287
3394 38.9300   3453   3481  .0290
3395 38.9400   3378   3444  .0296
3396 38.9500   3318   3408  .0301
3397 38.9600   3302   3372  .0303
3398 38.9700   3285   3338  .0304
3399 38.9800   3215   3305  .0311
3400 38.9900   3224   3274  .0310
3401 39.0000   3084   3244  .0324
3402 39.0100   3128   3217  .0320
3403 39.0200   3115   3191  .0321
3404 39.0300   3160   3168  .0316
3405 39.0400   3052   3146  .0328
3406 39.0500   3121   3127  .0320
3407 39.0600   3085   3109  .0324
3408 39.0700   3055   3094  .0327
3409 39.0800   3164   3080  .0316
3410 39.0900   3148   3068  .0318
3411 39.1000   3198   3058  .0313
3412 39.1100   3243   3049  .0308
3413 39.1200   3129   3042  .0320
3414 39.1300   3020   3036  .0331
3415 39.1400   3028   3032  .0330
3416 39.1500   3087   3028  .0324
3417 39.1600   3034   3026  .0330
3418 39.1700   3047   3024  .0328
3419 39.1800   2985   3023  .0335
3420 39.1900   3038   3022  .0329
3421 39.2000   3104   3021  .0322
3422 39.2100   2989   3020  .0335
3423 39.2200   3031   3020  .0330
3424 39.2300   3111   3019  .0321
3425 39.2400   3123   3018  .0320
3426 39.2500   3218   3017  .0311
3427 39.2600   3216   3016  .0311
3428 39.2700   3232   3014  .0309
3429 39.2800   3261   3013  .0307
3430 39.2900   3166   3012  .0316
3431 39.3000   3133   3010  .0319
3432 39.3100   3117   3009  .0321
3433 39.3200   3218   3008  .0311
3434 39.3300   3271   3007  .0306
3435 39.3400   3125   3005  .0320
3436 39.3500   3098   3005  .0323
3437 39.3600   3103   3005  .0322
3438 39.3700   3160   3006  .0316
3439 39.3800   3156   3009  .0317
3440 39.3900   3207   3012  .0312
3441 39.4000   3178   3017  .0315
3442 39.4100   3169   3024  .0316
3443 39.4200   3157   3033  .0317
3444 39.4300   3078   3044  .0325
3445 39.4400   3097   3058  .0323
3446 39.4500   3089   3074  .0324
3447 39.4600   3225   3092  .0310
3448 39.4700   3214   3114  .0311
3449 39.4800   3165   3138  .0316
3450 39.4900   3228   3164  .0310
3451 39.5000   3304   3193  .0303
3452 39.5100   3316   3222  .0302
3453 39.5200   3319   3254  .0301
3454 39.5300   3452   3288  .0290
3455 39.5400   3463   3321  .0289
3456 39.5500   3450   3355  .0290
3457 39.5600   3557   3389  .0281
3458 39.5700   3557   3422  .0281
3459 39.5800   3601   3453  .0278
3460 39.5900   3594   3483  .0278
3461 39.6000   3558   3511  .0281
3462 39.6100   3484   3539  .0287
3463 39.6200   3574   3565  .0280
3464 39.6300   3655   3590  .0274
3465 39.6400   3857   3612  .0259
3466 39.6500   3823   3631  .0262
3467 39.6600   3770   3646  .0265
3468 39.6700   3819   3658  .0262
3469 39.6800   3761   3665  .0266
3470 39.6900   3761   3667  .0266
3471 39.7000   3749   3663  .0267
3472 39.7100   3795   3655  .0264
3473 39.7200   3876   3642  .0258
3474 39.7300   3730   3624  .0268
3475 39.7400   3681   3604  .0272
3476 39.7500   3672   3581  .0272
3477 39.7600   3737   3556  .0268
3478 39.7700   3548   3529  .0282
3479 39.7800   3534   3501  .0283
3480 39.7900   3517   3472  .0284
3481 39.8000   3468   3442  .0288
3482 39.8100   3487   3412  .0287
3483 39.8200   3437   3383  .0291
3484 39.8300   3402   3354  .0294
3485 39.8400   3473   3325  .0288
3486 39.8500   3444   3298  .0290
3487 39.8600   3282   3272  .0305
3488 39.8700   3183   3247  .0314
3489 39.8800   3202   3224  .0312
3490 39.8900   3287   3202  .0304
3491 39.9000   3247   3181  .0308
3492 39.9100   3252   3162  .0308
3493 39.9200   3144   3145  .0318
3494 39.9300   3237   3129  .0309
3495 39.9400   3141   3115  .0318
3496 39.9500   3094   3103  .0323
3497 39.9600   3100   3092  .0323
3498 39.9700   3210   3083  .0312
3499 39.9800   3182   3076  .0314
3500 39.9900   3132   3070  .0319
3501 40.0000   3084   3067  .0324
3502 40.0100   3035   3065  .0329
3503 40.0200   3052   3065  .0328
3504 40.0300   3053   3068  .0328
3505 40.0400   3132   3072  .0319
3506 40.0500   3259   3078  .0307
3507 40.0600   3212   3087  .0311
3508 40.0700   3180   3096  .0314
3509 40.0800   3153   3108  .0317
3510 40.0900   3086   3121  .0324
3511 40.1000   3085   3136  .0324
3512 40.1100   3282   3151  .0305
3513 40.1200   3171   3166  .0315
3514 40.1300   3177   3181  .0315
3515 40.1400   3235   3196  .0309
3516 40.1500   3192   3209  .0313
3517 40.1600   3287   3222  .0304
3518 40.1700   3344   3234  .0299
3519 40.1800   3491   3246  .0286
3520 40.1900   3376   3259  .0296
3521 40.2000   3380   3273  .0296
3522 40.2100   3397   3288  .0294
3523 40.2200   3338   3305  .0300
3524 40.2300   3308   3322  .0302
3525 40.2400   3429   3341  .0292
3526 40.2500   3352   3361  .0298
3527 40.2600   3375   3383  .0296
3528 40.2700   3331   3405  .0300
3529 40.2800   3378   3429  .0296
3530 40.2900   3535   3452  .0283
3531 40.3000   3490   3477  .0287
3532 40.3100   3451   3501  .0290
3533 40.3200   3557   3524  .0281
3534 40.3300   3469   3547  .0288
3535 40.3400   3400   3569  .0294
3536 40.3500   3411   3590  .0293
3537 40.3600   3536   3610  .0283
3538 40.3700   3565   3630  .0281
3539 40.3800   3503   3651  .0285
3540 40.3900   3595   3672  .0278
3541 40.4000   3668   3693  .0273
3542 40.4100   3629   3714  .0276
3543 40.4200   3685   3734  .0271
3544 40.4300   3756   3754  .0266
3545 40.4400   3691   3773  .0271
3546 40.4500   3808   3791  .0263
3547 40.4600   3757   3807  .0266
3548 40.4700   3843   3821  .0260
3549 40.4800   3812   3832  .0262
3550 40.4900   3825   3840  .0261
3551 40.5000   3794   3845  .0264
3552 40.5100   3943   3848  .0254
3553 40.5200   3958   3849  .0253
3554 40.5300   3907   3849  .0256
3555 40.5400   3870   3848  .0258
3556 40.5500   3903   3845  .0256
3557 40.5600   3877   3841  .0258
3558 40.5700   4029   3836  .0248
3559 40.5800   3839   3829  .0260
3560 40.5900   3861   3821  .0259
3561 40.6000   3919   3811  .0255
3562 40.6100   4018   3799  .0249
3563 40.6200   3991   3786  .0251
3564 40.6300   3893   3770  .0257
3565 40.6400   4046   3754  .0247
3566 40.6500   3957   3736  .0253
3567 40.6600   4037   3718  .0248
3568 40.6700   3928   3699  .0255
3569 40.6800   3859   3680  .0259
3570 40.6900   3806   3661  .0263
3571 40.7000   3734   3641  .0268
3572 40.7100   3763   3621  .0266
3573 40.7200   3755   3603  .0266
3574 40.7300   3647   3585  .0274
3575 40.7400   3716   3567  .0269
3576 40.7500   3670   3550  .0272
3577 40.7600   3624   3535  .0276
3578 40.7700   3586   3520  .0279
3579 40.7800   3492   3505  .0286
3580 40.7900   3545   3491  .0282
3581 40.8000   3500   3477  .0286
3582 40.8100   3431   3464  .0291
3583 40.8200   3460   3450  .0289
3584 40.8300   3494   3436  .0286
3585 40.8400   3427   3423  .0292
3586 40.8500   3419   3409  .0292
3587 40.8600   3392   3395  .0295
3588 40.8700   3376   3381  .0296
3589 40.8800   3311   3367  .0302
3590 40.8900   3296   3354  .0303
3591 40.9000   3396   3340  .0294
3592 40.9100   3508   3326  .0285
3593 40.9200   3423   3313  .0292
3594 40.9300   3333   3299  .0300
3595 40.9400   3348   3286  .0299
3596 40.9500   3345   3274  .0299
3597 40.9600   3344   3262  .0299
3598 40.9700   3422   3252  .0292
3599 40.9800   3348   3242  .0299
3600 40.9900   3230   3234  .0310
3601 41.0000   3205   3227  .0312
3602 41.0100   3228   3221  .0310
3603 41.0200   3352   3217  .0298
3604 41.0300   3272   3213  .0306
3605 41.0400   3195   3211  .0313
3606 41.0500   3241   3210  .0309
3607 41.0600   3315   3210  .0302
3608 41.0700   3240   3211  .0309
3609 41.0800   3177   3213  .0315
3610 41.0900   3237   3215  .0309
3611 41.1000   3251   3217  .0308
3612 41.1100   3346   3220  .0299
3613 41.1200   3370   3223  .0297
3614 41.1300   3248   3226  .0308
3615 41.1400   3203   3227  .0312
3616 41.1500   3242   3229  .0308
3617 41.1600   3257   3229  .0307
3618 41.1700   3262   3228  .0307
3619 41.1800   3215   3225  .0311
3620 41.1900   3337   3221  .0300
3621 41.2000   3336   3216  .0300
3622 41.2100   3292   3211  .0304
3623 41.2200   3324   3204  .0301
3624 41.2300   3336   3196  .0300
3625 41.2400   3249   3188  .0308
3626 41.2500   3333   3178  .0300
3627 41.2600   3221   3168  .0310
3628 41.2700   3250   3157  .0308
3629 41.2800   3195   3145  .0313
3630 41.2900   3138   3133  .0319
3631 41.3000   3167   3121  .0316
3632 41.3100   3091   3108  .0324
3633 41.3200   3235   3096  .0309
3634 41.3300   3113   3083  .0321
3635 41.3400   3115   3071  .0321
3636 41.3500   3056   3058  .0327
3637 41.3600   2997   3046  .0334
3638 41.3700   2999   3035  .0333
3639 41.3800   3019   3024  .0331
3640 41.3900   3053   3013  .0328
3641 41.4000   2978   3003  .0336
3642 41.4100   2887   2994  .0346
3643 41.4200   2944   2986  .0340
3644 41.4300   3005   2979  .0333
3645 41.4400   2999   2973  .0333
3646 41.4500   2946   2968  .0339
3647 41.4600   2941   2964  .0340
3648 41.4700   2966   2961  .0337
3649 41.4800   2968   2960  .0337
3650 41.4900   2931   2961  .0341
3651 41.5000   2942   2963  .0340
3652 41.5100   2961   2968  .0338
3653 41.5200   2931   2974  .0341
3654 41.5300   2901   2983  .0345
3655 41.5400   2937   2994  .0340
3656 41.5500   2945   3007  .0340
3657 41.5600   2979   3022  .0336
3658 41.5700   2940   3038  .0340
3659 41.5800   2996   3055  .0334
3660 41.5900   2999   3073  .0333
3661 41.6000   2948   3089  .0339
3662 41.6100   2888   3103  .0346
3663 41.6200   2974   3115  .0336
3664 41.6300   2929   3124  .0341
3665 41.6400   3043   3129  .0329
3666 41.6500   3039   3131  .0329
3667 41.6600   3002   3130  .0333
3668 41.6700   2935   3127  .0341
3669 41.6800   2980   3122  .0336
3670 41.6900   2945   3116  .0340
3671 41.7000   3003   3109  .0333
3672 41.7100   3013   3102  .0332
3673 41.7200   3166   3095  .0316
3674 41.7300   3078   3089  .0325
3675 41.7400   3169   3083  .0316
3676 41.7500   3023   3079  .0331
3677 41.7600   3071   3077  .0326
3678 41.7700   3121   3076  .0320
3679 41.7800   3044   3077  .0329
3680 41.7900   2999   3080  .0333
3681 41.8000   3039   3085  .0329
3682 41.8100   2972   3092  .0336
3683 41.8200   3021   3102  .0331
3684 41.8300   2986   3114  .0335
3685 41.8400   2948   3127  .0339
3686 41.8500   2910   3142  .0344
3687 41.8600   3023   3159  .0331
3688 41.8700   3078   3178  .0325
3689 41.8800   3060   3197  .0327
3690 41.8900   3035   3217  .0329
3691 41.9000   3176   3237  .0315
3692 41.9100   3047   3257  .0328
3693 41.9200   3089   3276  .0324
3694 41.9300   3210   3295  .0312
3695 41.9400   3152   3314  .0317
3696 41.9500   3192   3331  .0313
3697 41.9600   3170   3347  .0315
3698 41.9700   3189   3363  .0314
3699 41.9800   3307   3379  .0302
3700 41.9900   3254   3397  .0307
3701 42.0000   3230   3416  .0310
3702 42.0100   3368   3437  .0297
3703 42.0200   3428   3459  .0292
3704 42.0300   3272   3484  .0306
3705 42.0400   3310   3510  .0302
3706 42.0500   3316   3538  .0302
3707 42.0600   3325   3567  .0301
3708 42.0700   3471   3596  .0288
3709 42.0800   3573   3624  .0280
3710 42.0900   3512   3649  .0285
3711 42.1000   3528   3670  .0283
3712 42.1100   3684   3687  .0271
3713 42.1200   3659   3697  .0273
3714 42.1300   3749   3701  .0267
3715 42.1400   3584   3700  .0279
3716 42.1500   3532   3693  .0283
3717 42.1600   3496   3684  .0286
3718 42.1700   3587   3670  .0279
3719 42.1800   3624   3653  .0276
3720 42.1900   3563   3633  .0281
3721 42.2000   3641   3609  .0275
3722 42.2100   3513   3582  .0285
3723 42.2200   3492   3553  .0286
3724 42.2300   3459   3521  .0289
3725 42.2400   3567   3488  .0280
3726 42.2500   3431   3454  .0291
3727 42.2600   3338   3420  .0300
3728 42.2700   3291   3387  .0304
3729 42.2800   3416   3354  .0293
3730 42.2900   3490   3322  .0287
3731 42.3000   3440   3291  .0291
3732 42.3100   3426   3261  .0292
3733 42.3200   3329   3233  .0300
3734 42.3300   3220   3206  .0311
3735 42.3400   3196   3181  .0313
3736 42.3500   3171   3158  .0315
3737 42.3600   3218   3137  .0311
3738 42.3700   3199   3118  .0313
3739 42.3800   3171   3101  .0315
3740 42.3900   3116   3085  .0321
3741 42.4000   3116   3072  .0321
3742 42.4100   3154   3060  .0317
3743 42.4200   3095   3051  .0323
3744 42.4300   2934   3043  .0341
3745 42.4400   3030   3036  .0330
3746 42.4500   3124   3032  .0320
3747 42.4600   3066   3029  .0326
3748 42.4700   3072   3027  .0326
3749 42.4800   3100   3026  .0323
3750 42.4900   3070   3027  .0326
3751 42.5000   3053   3028  .0328
3752 42.5100   2987   3030  .0335
3753 42.5200   3027   3033  .0330
3754 42.5300   3133   3036  .0319
3755 42.5400   3164   3040  .0316
3756 42.5500   3159   3044  .0317
3757 42.5600   3163   3049  .0316
3758 42.5700   3143   3054  .0318
3759 42.5800   3098   3059  .0323
3760 42.5900   3066   3065  .0326
3761 42.6000   3119   3071  .0321
3762 42.6100   3165   3076  .0316
3763 42.6200   3200   3082  .0313
3764 42.6300   3142   3088  .0318
3765 42.6400   3220   3094  .0311
3766 42.6500   3233   3100  .0309
3767 42.6600   3202   3106  .0312
3768 42.6700   3268   3111  .0306
3769 42.6800   3268   3117  .0306
3770 42.6900   3243   3122  .0308
3771 42.7000   3313   3128  .0302
3772 42.7100   3299   3134  .0303
3773 42.7200   3367   3140  .0297
3774 42.7300   3455   3148  .0289
3775 42.7400   3472   3157  .0288
3776 42.7500   3366   3167  .0297
3777 42.7600   3359   3180  .0298
3778 42.7700   3331   3194  .0300
3779 42.7800   3330   3210  .0300
3780 42.7900   3312   3230  .0302
3781 42.8000   3278   3252  .0305
3782 42.8100   3278   3277  .0305
3783 42.8200   3279   3305  .0305
3784 42.8300   3350   3337  .0299
3785 42.8400   3448   3372  .0290
3786 42.8500   3580   3410  .0279
3787 42.8600   3645   3450  .0274
3788 42.8700   3535   3493  .0283
3789 42.8800   3483   3536  .0287
3790 42.8900   3488   3579  .0287
3791 42.9000   3441   3622  .0291
3792 42.9100   3576   3662  .0280
3793 42.9200   3687   3699  .0271
3794 42.9300   3717   3731  .0269
3795 42.9400   3765   3758  .0266
3796 42.9500   3820   3778  .0262
3797 42.9600   3740   3790  .0267
3798 42.9700   3748   3795  .0267
3799 42.9800   3915   3791  .0255
3800 42.9900   3782   3781  .0264
3801 43.0000   3749   3767  .0267
3802 43.0100   3793   3749  .0264
3803 43.0200   3694   3726  .0271
3804 43.0300   3570   3701  .0280
3805 43.0400   3638   3672  .0275
3806 43.0500   3663   3641  .0273
3807 43.0600   3679   3607  .0272
3808 43.0700   3721   3572  .0269
3809 43.0800   3884   3535  .0257
3810 43.0900   3584   3498  .0279
3811 43.1000   3562   3460  .0281
3812 43.1100   3499   3423  .0286
3813 43.1200   3459   3385  .0289
3814 43.1300   3396   3349  .0294
3815 43.1400   3280   3313  .0305
3816 43.1500   3255   3278  .0307
3817 43.1600   3273   3245  .0306
3818 43.1700   3159   3213  .0317
3819 43.1800   3194   3183  .0313
3820 43.1900   3150   3155  .0317
3821 43.2000   3136   3128  .0319
3822 43.2100   3090   3104  .0324
3823 43.2200   3152   3081  .0317
3824 43.2300   3215   3061  .0311
3825 43.2400   3168   3042  .0316
3826 43.2500   3058   3026  .0327
3827 43.2600   3049   3011  .0328
3828 43.2700   3011   2998  .0332
3829 43.2800   3136   2986  .0319
3830 43.2900   3150   2976  .0317
3831 43.3000   3050   2968  .0328
3832 43.3100   3073   2961  .0325
3833 43.3200   3144   2956  .0318
3834 43.3300   3148   2953  .0318
3835 43.3400   3260   2951  .0307
3836 43.3500   3121   2951  .0320
3837 43.3600   3064   2952  .0326
3838 43.3700   3075   2956  .0325
3839 43.3800   3230   2962  .0310
3840 43.3900   3069   2971  .0326
3841 43.4000   3127   2982  .0320
3842 43.4100   3161   2996  .0316
3843 43.4200   3063   3014  .0326
3844 43.4300   3205   3035  .0312
3845 43.4400   3134   3060  .0319
3846 43.4500   3108   3087  .0322
3847 43.4600   3203   3118  .0312
3848 43.4700   3195   3152  .0313
3849 43.4800   3153   3188  .0317
3850 43.4900   3252   3225  .0308
3851 43.5000   3334   3264  .0300
3852 43.5100   3270   3302  .0306
3853 43.5200   3437   3341  .0291
3854 43.5300   3424   3378  .0292
3855 43.5400   3609   3412  .0277
3856 43.5500   3585   3444  .0279
3857 43.5600   3502   3472  .0286
3858 43.5700   3548   3496  .0282
3859 43.5800   3565   3515  .0281
3860 43.5900   3685   3531  .0271
3861 43.6000   3660   3543  .0273
3862 43.6100   3661   3554  .0273
3863 43.6200   3696   3563  .0271
3864 43.6300   3667   3569  .0273
3865 43.6400   3625   3574  .0276
3866 43.6500   3665   3577  .0273
3867 43.6600   3730   3579  .0268
3868 43.6700   3651   3580  .0274
3869 43.6800   3598   3581  .0278
3870 43.6900   3548   3582  .0282
3871 43.7000   3574   3584  .0280
3872 43.7100   3701   3587  .0270
3873 43.7200   3648   3590  .0274
3874 43.7300   3664   3594  .0273
3875 43.7400   3618   3599  .0276
3876 43.7500   3665   3605  .0273
3877 43.7600   3581   3611  .0279
3878 43.7700   3563   3618  .0281
3879 43.7800   3542   3624  .0282
3880 43.7900   3578   3631  .0279
3881 43.8000   3638   3635  .0275
3882 43.8100   3542   3640  .0282
3883 43.8200   3584   3643  .0279
3884 43.8300   3463   3644  .0289
3885 43.8400   3509   3643  .0285
3886 43.8500   3627   3640  .0276
3887 43.8600   3580   3634  .0279
3888 43.8700   3601   3627  .0278
3889 43.8800   3623   3617  .0276
3890 43.8900   3510   3605  .0285
3891 43.9000   3648   3593  .0274
3892 43.9100   3662   3581  .0273
3893 43.9200   3665   3568  .0273
3894 43.9300   3565   3556  .0281
3895 43.9400   3469   3545  .0288
3896 43.9500   3395   3535  .0295
3897 43.9600   3505   3526  .0285
3898 43.9700   3554   3519  .0281
3899 43.9800   3496   3514  .0286
3900 43.9900   3494   3511  .0286
3901 44.0000   3414   3511  .0293
3902 44.0100   3398   3514  .0294
3903 44.0200   3402   3521  .0294
3904 44.0300   3493   3531  .0286
3905 44.0400   3500   3545  .0286
3906 44.0500   3479   3563  .0287
3907 44.0600   3490   3586  .0287
3908 44.0700   3393   3612  .0295
3909 44.0800   3395   3642  .0295
3910 44.0900   3533   3677  .0283
3911 44.1000   3503   3714  .0285
3912 44.1100   3608   3755  .0277
3913 44.1200   3591   3799  .0278
3914 44.1300   3703   3846  .0270
3915 44.1400   3745   3894  .0267
3916 44.1500   3663   3943  .0273
3917 44.1600   3740   3992  .0267
3918 44.1700   3947   4040  .0253
3919 44.1800   3966   4083  .0252
3920 44.1900   4054   4123  .0247
3921 44.2000   4001   4156  .0250
3922 44.2100   4110   4181  .0243
3923 44.2200   4276   4198  .0234
3924 44.2300   4180   4205  .0239
3925 44.2400   4138   4201  .0242
3926 44.2500   4185   4189  .0239
3927 44.2600   4169   4172  .0240
3928 44.2700   4323   4150  .0231
3929 44.2800   4305   4123  .0232
3930 44.2900   4271   4094  .0234
3931 44.3000   4147   4061  .0241
3932 44.3100   4148   4026  .0241
3933 44.3200   4135   3990  .0242
3934 44.3300   4037   3953  .0248
3935 44.3400   3938   3915  .0254
3936 44.3500   3819   3878  .0262
3937 44.3600   3906   3841  .0256
3938 44.3700   3930   3805  .0254
3939 44.3800   3850   3771  .0260
3940 44.3900   3786   3738  .0264
3941 44.4000   3807   3707  .0263
3942 44.4100   3804   3679  .0263
3943 44.4200   3638   3652  .0275
3944 44.4300   3522   3628  .0284
3945 44.4400   3579   3606  .0279
3946 44.4500   3566   3586  .0280
3947 44.4600   3519   3569  .0284
3948 44.4700   3490   3554  .0287
3949 44.4800   3454   3542  .0290
3950 44.4900   3446   3534  .0290
3951 44.5000   3455   3528  .0289
3952 44.5100   3486   3527  .0287
3953 44.5200   3580   3530  .0279
3954 44.5300   3528   3537  .0283
3955 44.5400   3516   3549  .0284
3956 44.5500   3593   3566  .0278
3957 44.5600   3597   3587  .0278
3958 44.5700   3506   3614  .0285
3959 44.5800   3613   3645  .0277
3960 44.5900   3594   3681  .0278
3961 44.6000   3690   3719  .0271
3962 44.6100   3686   3760  .0271
3963 44.6200   3708   3802  .0270
3964 44.6300   3811   3844  .0262
3965 44.6400   4033   3884  .0248
3966 44.6500   4131   3921  .0242
3967 44.6600   4013   3954  .0249
3968 44.6700   4037   3983  .0248
3969 44.6800   4049   4007  .0247
3970 44.6900   4114   4025  .0243
3971 44.7000   4218   4037  .0237
3972 44.7100   4152   4043  .0241
3973 44.7200   4206   4042  .0238
3974 44.7300   4217   4037  .0237
3975 44.7400   4415   4028  .0227
3976 44.7500   4430   4017  .0226
3977 44.7600   4426   4003  .0226
3978 44.7700   4220   3986  .0237
3979 44.7800   4155   3969  .0241
3980 44.7900   4208   3951  .0238
3981 44.8000   4221   3932  .0237
3982 44.8100   4157   3912  .0241
3983 44.8200   4109   3893  .0243
3984 44.8300   4188   3874  .0239
3985 44.8400   3940   3855  .0254
3986 44.8500   3948   3838  .0253
3987 44.8600   4134   3821  .0242
3988 44.8700   3952   3805  .0253
3989 44.8800   3882   3790  .0258
3990 44.8900   3790   3776  .0264
3991 44.9000   3785   3763  .0264
3992 44.9100   3881   3751  .0258
3993 44.9200   3759   3739  .0266
3994 44.9300   3623   3728  .0276
3995 44.9400   3706   3718  .0270
3996 44.9500   3618   3708  .0276
3997 44.9600   3650   3699  .0274
3998 44.9700   3502   3690  .0286
3999 44.9800   3423   3683  .0292
4000 44.9900   3508   3677  .0285
4001 45.0000   3629   3672  .0276
4002 45.0100   3516   3668  .0284
4003 45.0200   3501   3664  .0286
4004 45.0300   3563   3661  .0281
4005 45.0400   3675   3659  .0272
4006 45.0500   3642   3656  .0275
4007 45.0600   3550   3653  .0282
4008 45.0700   3469   3648  .0288
4009 45.0800   3423   3643  .0292
4010 45.0900   3595   3636  .0278
4011 45.1000   3589   3627  .0279
4012 45.1100   3627   3616  .0276
4013 45.1200   3589   3603  .0279
4014 45.1300   3502   3588  .0286
4015 45.1400   3444   3571  .0290
4016 45.1500   3435   3551  .0291
4017 45.1600   3555   3531  .0281
4018 45.1700   3495   3511  .0286
4019 45.1800   3488   3491  .0287
4020 45.1900   3474   3470  .0288
4021 45.2000   3371   3448  .0297
4022 45.2100   3423   3428  .0292
4023 45.2200   3319   3407  .0301
4024 45.2300   3348   3387  .0299
4025 45.2400   3292   3367  .0304
4026 45.2500   3377   3349  .0296
4027 45.2600   3328   3331  .0300
4028 45.2700   3322   3314  .0301
4029 45.2800   3323   3298  .0301
4030 45.2900   3252   3284  .0308
4031 45.3000   3314   3270  .0302
4032 45.3100   3259   3258  .0307
4033 45.3200   3201   3246  .0312
4034 45.3300   3305   3236  .0303
4035 45.3400   3280   3226  .0305
4036 45.3500   3250   3218  .0308
4037 45.3600   3250   3210  .0308
4038 45.3700   3167   3204  .0316
4039 45.3800   3195   3198  .0313
4040 45.3900   3173   3193  .0315
4041 45.4000   3186   3189  .0314
4042 45.4100   3188   3187  .0314
4043 45.4200   3127   3186  .0320
4044 45.4300   3176   3186  .0315
4045 45.4400   3128   3188  .0320
4046 45.4500   3162   3191  .0316
4047 45.4600   3093   3195  .0323
4048 45.4700   3119   3199  .0321
4049 45.4800   3288   3205  .0304
4050 45.4900   3352   3211  .0298
4051 45.5000   3302   3217  .0303
4052 45.5100   3239   3222  .0309
4053 45.5200   3173   3226  .0315
4054 45.5300   3233   3230  .0309
4055 45.5400   3283   3231  .0305
4056 45.5500   3357   3231  .0298
4057 45.5600   3250   3229  .0308
4058 45.5700   3252   3225  .0308
4059 45.5800   3283   3219  .0305
4060 45.5900   3338   3211  .0300
4061 45.6000   3267   3202  .0306
4062 45.6100   3231   3192  .0310
4063 45.6200   3186   3181  .0314
4064 45.6300   3213   3169  .0311
4065 45.6400   3255   3157  .0307
4066 45.6500   3171   3144  .0315
4067 45.6600   3230   3130  .0310
4068 45.6700   3222   3118  .0310
4069 45.6800   3246   3105  .0308
4070 45.6900   3153   3092  .0317
4071 45.7000   3150   3080  .0317
4072 45.7100   3241   3068  .0309
4073 45.7200   3176   3058  .0315
4074 45.7300   3014   3048  .0332
4075 45.7400   3118   3040  .0321
4076 45.7500   3091   3033  .0324
4077 45.7600   3068   3028  .0326
4078 45.7700   3160   3024  .0316
4079 45.7800   3086   3024  .0324
4080 45.7900   3053   3025  .0328
4081 45.8000   3005   3030  .0333
4082 45.8100   3033   3038  .0330
4083 45.8200   3158   3049  .0317
4084 45.8300   3124   3064  .0320
4085 45.8400   3142   3083  .0318
4086 45.8500   3156   3106  .0317
4087 45.8600   3178   3133  .0315
4088 45.8700   3202   3165  .0312
4089 45.8800   3223   3201  .0310
4090 45.8900   3255   3242  .0307
4091 45.9000   3290   3286  .0304
4092 45.9100   3277   3333  .0305
4093 45.9200   3341   3384  .0299
4094 45.9300   3363   3437  .0297
4095 45.9400   3381   3492  .0296
4096 45.9500   3450   3547  .0290
4097 45.9600   3442   3603  .0291
4098 45.9700   3511   3658  .0285
4099 45.9800   3510   3710  .0285
4100 45.9900   3637   3761  .0275
4101 46.0000   3656   3809  .0274
4102 46.0100   3678   3853  .0272
4103 46.0200   3736   3893  .0268
4104 46.0300   3619   3928  .0276
4105 46.0400   3723   3958  .0269
4106 46.0500   3842   3981  .0260
4107 46.0600   3806   3999  .0263
4108 46.0700   3887   4011  .0257
4109 46.0800   3811   4020  .0262
4110 46.0900   3947   4023  .0253
4111 46.1000   3989   4021  .0251
4112 46.1100   3799   4015  .0263
4113 46.1200   3789   4005  .0264
4114 46.1300   3963   3992  .0252
4115 46.1400   4007   3976  .0250
4116 46.1500   3950   3956  .0253
4117 46.1600   3803   3934  .0263
4118 46.1700   3819   3909  .0262
4119 46.1800   3753   3881  .0266
4120 46.1900   3705   3851  .0270
4121 46.2000   3814   3819  .0262
4122 46.2100   3751   3785  .0267
4123 46.2200   3653   3751  .0274
4124 46.2300   3568   3716  .0280
4125 46.2400   3639   3680  .0275
4126 46.2500   3514   3644  .0285
4127 46.2600   3488   3608  .0287
4128 46.2700   3464   3573  .0289
4129 46.2800   3462   3537  .0289
4130 46.2900   3508   3503  .0285
4131 46.3000   3379   3469  .0296
4132 46.3100   3399   3437  .0294
4133 46.3200   3382   3406  .0296
4134 46.3300   3464   3376  .0289
4135 46.3400   3316   3348  .0302
4136 46.3500   3311   3322  .0302
4137 46.3600   3281   3297  .0305
4138 46.3700   3379   3275  .0296
4139 46.3800   3282   3255  .0305
4140 46.3900   3289   3237  .0304
4141 46.4000   3327   3222  .0301
4142 46.4100   3331   3211  .0300
4143 46.4200   3263   3203  .0306
4144 46.4300   3372   3199  .0297
4145 46.4400   3361   3199  .0298
4146 46.4500   3510   3204  .0285
4147 46.4600   3530   3215  .0283
4148 46.4700   3445   3232  .0290
4149 46.4800   3449   3256  .0290
4150 46.4900   3627   3287  .0276
4151 46.5000   3631   3325  .0275
4152 46.5100   3540   3369  .0282
4153 46.5200   3534   3418  .0283
4154 46.5300   3551   3469  .0282
4155 46.5400   3549   3521  .0282
4156 46.5500   3632   3570  .0275
4157 46.5600   3648   3612  .0274
4158 46.5700   3684   3646  .0271
4159 46.5800   3737   3670  .0268
4160 46.5900   3837   3681  .0261
4161 46.6000   3944   3684  .0254
4162 46.6100   3885   3683  .0257
4163 46.6200   3787   3679  .0264
4164 46.6300   3846   3671  .0260
4165 46.6400   3747   3660  .0267
4166 46.6500   3778   3649  .0265
4167 46.6600   3679   3636  .0272
4168 46.6700   3735   3624  .0268
4169 46.6800   3600   3612  .0278
4170 46.6900   3689   3601  .0271
4171 46.7000   3776   3592  .0265
4172 46.7100   3720   3584  .0269
4173 46.7200   3587   3578  .0279
4174 46.7300   3582   3572  .0279
4175 46.7400   3627   3568  .0276
4176 46.7500   3599   3566  .0278
4177 46.7600   3641   3564  .0275
4178 46.7700   3830   3562  .0261
4179 46.7800   3687   3560  .0271
4180 46.7900   3601   3558  .0278
4181 46.8000   3642   3554  .0275
4182 46.8100   3626   3549  .0276
4183 46.8200   3707   3544  .0270
4184 46.8300   3655   3537  .0274
4185 46.8400   3569   3529  .0280
4186 46.8500   3735   3519  .0268
4187 46.8600   3635   3508  .0275
4188 46.8700   3599   3495  .0278
4189 46.8800   3669   3481  .0273
4190 46.8900   3557   3466  .0281
4191 46.9000   3563   3450  .0281
4192 46.9100   3501   3433  .0286
4193 46.9200   3509   3416  .0285
4194 46.9300   3543   3398  .0282
4195 46.9400   3426   3379  .0292
4196 46.9500   3440   3360  .0291
4197 46.9600   3505   3342  .0285
4198 46.9700   3471   3323  .0288
4199 46.9800   3374   3304  .0296
4200 46.9900   3354   3286  .0298
4201 47.0000   3252   3268  .0308
4202 47.0100   3253   3251  .0307
4203 47.0200   3243   3234  .0308
4204 47.0300   3074   3217  .0325
4205 47.0400   3113   3201  .0321
4206 47.0500   3146   3186  .0318
4207 47.0600   3099   3171  .0323
4208 47.0700   3135   3156  .0319
4209 47.0800   3087   3142  .0324
4210 47.0900   3166   3129  .0316
4211 47.1000   3102   3115  .0322
4212 47.1100   3088   3103  .0324
4213 47.1200   3161   3090  .0316
4214 47.1300   3065   3078  .0326
4215 47.1400   2975   3067  .0336
4216 47.1500   2996   3057  .0334
4217 47.1600   2971   3047  .0337
4218 47.1700   3032   3039  .0330
4219 47.1800   3018   3031  .0331
4220 47.1900   3030   3025  .0330
4221 47.2000   2970   3019  .0337
4222 47.2100   2965   3015  .0337
4223 47.2200   2997   3011  .0334
4224 47.2300   3039   3008  .0329
4225 47.2400   3152   3007  .0317
4226 47.2500   3137   3005  .0319
4227 47.2600   3106   3005  .0322
4228 47.2700   3071   3005  .0326
4229 47.2800   3088   3006  .0324
4230 47.2900   3129   3007  .0320
4231 47.3000   3007   3009  .0333
4232 47.3100   3016   3010  .0332
4233 47.3200   3089   3011  .0324
4234 47.3300   3073   3012  .0325
4235 47.3400   3049   3013  .0328
4236 47.3500   3099   3013  .0323
4237 47.3600   3046   3013  .0328
4238 47.3700   3067   3013  .0326
4239 47.3800   3031   3012  .0330
4240 47.3900   3097   3010  .0323
4241 47.4000   2990   3008  .0334
4242 47.4100   3088   3007  .0324
4243 47.4200   3074   3005  .0325
4244 47.4300   3072   3003  .0326
4245 47.4400   3037   3001  .0329
4246 47.4500   3096   3000  .0323
4247 47.4600   3102   2998  .0322
4248 47.4700   3132   2997  .0319
4249 47.4800   3043   2996  .0329
4250 47.4900   3003   2995  .0333
4251 47.5000   3052   2994  .0328
4252 47.5100   3072   2993  .0326
4253 47.5200   3100   2992  .0323
4254 47.5300   3100   2992  .0323
4255 47.5400   3099   2992  .0323
4256 47.5500   3019   2991  .0331
4257 47.5600   2985   2991  .0335
4258 47.5700   3054   2990  .0327
4259 47.5800   3009   2990  .0332
4260 47.5900   2980   2988  .0336
4261 47.6000   3015   2987  .0332
4262 47.6100   2948   2984  .0339
4263 47.6200   2897   2981  .0345
4264 47.6300   2921   2978  .0342
4265 47.6400   2908   2975  .0344
4266 47.6500   2869   2971  .0349
4267 47.6600   2830   2967  .0353
4268 47.6700   2893   2963  .0346
4269 47.6800   2919   2959  .0343
4270 47.6900   3064   2956  .0326
4271 47.7000   3024   2952  .0331
4272 47.7100   2961   2949  .0338
4273 47.7200   2924   2946  .0342
4274 47.7300   3091   2943  .0324
4275 47.7400   3001   2941  .0333
4276 47.7500   3022   2940  .0331
4277 47.7600   3068   2939  .0326
4278 47.7700   3044   2939  .0329
4279 47.7800   2946   2940  .0339
4280 47.7900   3044   2942  .0329
4281 47.8000   2930   2945  .0341
4282 47.8100   2871   2948  .0348
4283 47.8200   2941   2952  .0340
4284 47.8300   2979   2956  .0336
4285 47.8400   2861   2961  .0350
4286 47.8500   2894   2967  .0346
4287 47.8600   2990   2972  .0334
4288 47.8700   3003   2978  .0333
4289 47.8800   2930   2983  .0341
4290 47.8900   2878   2988  .0347
4291 47.9000   2958   2993  .0338
4292 47.9100   2984   2997  .0335
4293 47.9200   3097   3001  .0323
4294 47.9300   2959   3004  .0338
4295 47.9400   2935   3006  .0341
4296 47.9500   2883   3009  .0347
4297 47.9600   2991   3010  .0334
4298 47.9700   3059   3012  .0327
4299 47.9800   3007   3014  .0333
4300 47.9900   2991   3016  .0334
4301 48.0000   2933   3017  .0341
4302 48.0100   2940   3019  .0340
4303 48.0200   2906   3019  .0344
4304 48.0300   2979   3019  .0336
4305 48.0400   2912   3016  .0343
4306 48.0500   2925   3012  .0342
4307 48.0600   3035   3007  .0329
4308 48.0700   3058   2999  .0327
4309 48.0800   3157   2991  .0317
4310 48.0900   3036   2981  .0329
4311 48.1000   3021   2971  .0331
4312 48.1100   3040   2960  .0329
4313 48.1200   2983   2949  .0335
4314 48.1300   2944   2938  .0340
4315 48.1400   2987   2926  .0335
4316 48.1500   2953   2915  .0339
4317 48.1600   2906   2904  .0344
4318 48.1700   2861   2893  .0350
4319 48.1800   2810   2883  .0356
4320 48.1900   2812   2873  .0356
4321 48.2000   2807   2865  .0356
4322 48.2100   2747   2856  .0364
4323 48.2200   2752   2849  .0363
4324 48.2300   2754   2843  .0363
4325 48.2400   2703   2837  .0370
4326 48.2500   2758   2832  .0363
4327 48.2600   2765   2829  .0362
4328 48.2700   2753   2826  .0363
4329 48.2800   2783   2824  .0359
4330 48.2900   2837   2824  .0352
4331 48.3000   2752   2824  .0363
4332 48.3100   2760   2825  .0362
4333 48.3200   2787   2826  .0359
4334 48.3300   2808   2829  .0356
4335 48.3400   2687   2833  .0372
4336 48.3500   2713   2837  .0369
4337 48.3600   2827   2842  .0354
4338 48.3700   2859   2847  .0350
4339 48.3800   2817   2854  .0355
4340 48.3900   2825   2861  .0354
4341 48.4000   2866   2869  .0349
4342 48.4100   2842   2877  .0352
4343 48.4200   2847   2886  .0351
4344 48.4300   2850   2896  .0351
4345 48.4400   2893   2906  .0346
4346 48.4500   2779   2917  .0360
4347 48.4600   2957   2929  .0338
4348 48.4700   2927   2941  .0342
4349 48.4800   2785   2955  .0359
4350 48.4900   2859   2969  .0350
4351 48.5000   2781   2983  .0360
4352 48.5100   2852   2998  .0351
4353 48.5200   2897   3013  .0345
4354 48.5300   2919   3029  .0343
4355 48.5400   2887   3045  .0346
4356 48.5500   2916   3061  .0343
4357 48.5600   2880   3077  .0347
4358 48.5700   2883   3092  .0347
4359 48.5800   2894   3107  .0346
4360 48.5900   3035   3120  .0329
4361 48.6000   3017   3133  .0331
4362 48.6100   3101   3143  .0322
4363 48.6200   3038   3153  .0329
4364 48.6300   3004   3161  .0333
4365 48.6400   3015   3167  .0332
4366 48.6500   3101   3171  .0322
4367 48.6600   3033   3173  .0330
4368 48.6700   3003   3174  .0333
4369 48.6800   3081   3173  .0325
4370 48.6900   3059   3171  .0327
4371 48.7000   3156   3168  .0317
4372 48.7100   3076   3165  .0325
4373 48.7200   3133   3160  .0319
4374 48.7300   3147   3155  .0318
4375 48.7400   3097   3149  .0323
4376 48.7500   3123   3143  .0320
4377 48.7600   3080   3138  .0325
4378 48.7700   3124   3132  .0320
4379 48.7800   3083   3128  .0324
4380 48.7900   3177   3123  .0315
4381 48.8000   3058   3120  .0327
4382 48.8100   2990   3117  .0334
4383 48.8200   2969   3115  .0337
4384 48.8300   2992   3114  .0334
4385 48.8400   3052   3114  .0328
4386 48.8500   3011   3115  .0332
4387 48.8600   3040   3117  .0329
4388 48.8700   3045   3119  .0328
4389 48.8800   3071   3122  .0326
4390 48.8900   3085   3126  .0324
4391 48.9000   3016   3130  .0332
4392 48.9100   3007   3134  .0333
4393 48.9200   3038   3137  .0329
4394 48.9300   3047   3139  .0328
4395 48.9400   3030   3141  .0330
4396 48.9500   3011   3142  .0332
4397 48.9600   2958   3141  .0338
4398 48.9700   2933   3139  .0341
4399 48.9800   3007   3135  .0333
4400 48.9900   2993   3129  .0334
4401 49.0000   3004   3122  .0333
4402 49.0100   3014   3114  .0332
4403 49.0200   3095   3105  .0323
4404 49.0300   3070   3096  .0326
4405 49.0400   2987   3085  .0335
4406 49.0500   2962   3075  .0338
4407 49.0600   2929   3064  .0341
4408 49.0700   2961   3053  .0338
4409 49.0800   2919   3041  .0343
4410 49.0900   2981   3030  .0335
4411 49.1000   3012   3018  .0332
4412 49.1100   2949   3007  .0339
4413 49.1200   2946   2995  .0339
4414 49.1300   3015   2984  .0332
4415 49.1400   2886   2973  .0347
4416 49.1500   2907   2963  .0344
4417 49.1600   2884   2953  .0347
4418 49.1700   2828   2943  .0354
4419 49.1800   2816   2934  .0355
4420 49.1900   2811   2926  .0356
4421 49.2000   2812   2918  .0356
4422 49.2100   2729   2911  .0366
4423 49.2200   2862   2904  .0349
4424 49.2300   2820   2898  .0355
4425 49.2400   2769   2893  .0361
4426 49.2500   2673   2889  .0374
4427 49.2600   2677   2884  .0374
4428 49.2700   2792   2881  .0358
4429 49.2800   2872   2879  .0348
4430 49.2900   2846   2877  .0351
4431 49.3000   2763   2875  .0362
4432 49.3100   2744   2874  .0364
4433 49.3200   2832   2874  .0353
4434 49.3300   2788   2874  .0359
4435 49.3400   2885   2874  .0347
4436 49.3500   2902   2875  .0345
4437 49.3600   2884   2876  .0347
4438 49.3700   2814   2876  .0355
4439 49.3800   2837   2877  .0352
4440 49.3900   2860   2878  .0350
4441 49.4000   2825   2879  .0354
4442 49.4100   2811   2881  .0356
4443 49.4200   2821   2882  .0354
4444 49.4300   2847   2883  .0351
4445 49.4400   2837   2885  .0352
4446 49.4500   2888   2887  .0346
4447 49.4600   2915   2889  .0343
4448 49.4700   2828   2892  .0354
4449 49.4800   2868   2895  .0349
4450 49.4900   2960   2898  .0338
4451 49.5000   2899   2901  .0345
4452 49.5100   2932   2905  .0341
4453 49.5200   2946   2908  .0339
4454 49.5300   2992   2912  .0334
4455 49.5400   3015   2915  .0332
4456 49.5500   2991   2917  .0334
4457 49.5600   3112   2919  .0321
4458 49.5700   3020   2920  .0331
4459 49.5800   3070   2921  .0326
4460 49.5900   3034   2920  .0330
4461 49.6000   2914   2919  .0343
4462 49.6100   3015   2918  .0332
4463 49.6200   2955   2917  .0338
4464 49.6300   2950   2917  .0339
4465 49.6400   2980   2917  .0336
4466 49.6500   2976   2917  .0336
4467 49.6600   2896   2919  .0345
4468 49.6700   2813   2921  .0355
4469 49.6800   2909   2924  .0344
4470 49.6900   2931   2927  .0341
4471 49.7000   2878   2932  .0347
4472 49.7100   2854   2937  .0350
4473 49.7200   2901   2944  .0345
4474 49.7300   2921   2950  .0342
4475 49.7400   3020   2958  .0331
4476 49.7500   3025   2966  .0331
4477 49.7600   2967   2975  .0337
4478 49.7700   2991   2983  .0334
4479 49.7800   3005   2993  .0333
4480 49.7900   2915   3002  .0343
4481 49.8000   2965   3011  .0337
4482 49.8100   2925   3021  .0342
4483 49.8200   2981   3030  .0335
4484 49.8300   2990   3039  .0334
4485 49.8400   2950   3047  .0339
4486 49.8500   2998   3055  .0334
4487 49.8600   2995   3063  .0334
4488 49.8700   3083   3070  .0324
4489 49.8800   3013   3077  .0332
4490 49.8900   3010   3083  .0332
4491 49.9000   2938   3088  .0340
4492 49.9100   3022   3092  .0331
4493 49.9200   3052   3095  .0328
4494 49.9300   3068   3098  .0326
4495 49.9400   3031   3099  .0330
4496 49.9500   3069   3100  .0326
4497 49.9600   3051   3100  .0328
4498 49.9700   3147   3099  .0318
4499 49.9800   3140   3097  .0318
4500 49.9900   3116   3094  .0321
4501 50.0000   3070   3091  .0326
4502 50.0100   3002   3087  .0333
4503 50.0200   3062   3083  .0327
4504 50.0300   3125   3078  .0320
4505 50.0400   2992   3073  .0334
4506 50.0500   3032   3068  .0330
4507 50.0600   3052   3062  .0328
4508 50.0700   3020   3057  .0331
4509 50.0800   2984   3051  .0335
4510 50.0900   3094   3046  .0323
4511 50.1000   3037   3040  .0329
4512 50.1100   3027   3034  .0330
4513 50.1200   2987   3028  .0335
4514 50.1300   2972   3022  .0336
4515 50.1400   3003   3016  .0333
4516 50.1500   3004   3010  .0333
4517 50.1600   3056   3005  .0327
4518 50.1700   3081   2999  .0325
4519 50.1800   3010   2994  .0332
4520 50.1900   3063   2989  .0326
4521 50.2000   3011   2984  .0332
4522 50.2100   2886   2979  .0347
4523 50.2200   2847   2975  .0351
4524 50.2300   2837   2971  .0352
4525 50.2400   2860   2967  .0350
4526 50.2500   2973   2964  .0336
4527 50.2600   2920   2960  .0342
4528 50.2700   2967   2956  .0337
4529 50.2800   2917   2952  .0343
4530 50.2900   2906   2948  .0344
4531 50.3000   2915   2943  .0343
4532 50.3100   2918   2938  .0343
4533 50.3200   2964   2933  .0337
4534 50.3300   3095   2927  .0323
4535 50.3400   3000   2921  .0333
4536 50.3500   2981   2914  .0335
4537 50.3600   2957   2907  .0338
4538 50.3700   2947   2900  .0339
4539 50.3800   2857   2892  .0350
4540 50.3900   2969   2885  .0337
4541 50.4000   2969   2878  .0337
4542 50.4100   2960   2870  .0338
4543 50.4200   2887   2863  .0346
4544 50.4300   2904   2855  .0344
4545 50.4400   2894   2848  .0346
4546 50.4500   2879   2840  .0347
4547 50.4600   2941   2833  .0340
4548 50.4700   2971   2826  .0337
4549 50.4800   2914   2819  .0343
4550 50.4900   2785   2813  .0359
4551 50.5000   2801   2806  .0357
4552 50.5100   2896   2800  .0345
4553 50.5200   2868   2794  .0349
4554 50.5300   2860   2788  .0350
4555 50.5400   2794   2782  .0358
4556 50.5500   2846   2777  .0351
4557 50.5600   2724   2772  .0367
4558 50.5700   2712   2767  .0369
4559 50.5800   2756   2763  .0363
4560 50.5900   2784   2759  .0359
4561 50.6000   2769   2755  .0361
4562 50.6100   2756   2751  .0363
4563 50.6200   2762   2748  .0362
4564 50.6300   2783   2746  .0359
4565 50.6400   2730   2743  .0366
4566 50.6500   2755   2741  .0363
4567 50.6600   2720   2739  .0368
4568 50.6700   2674   2738  .0374
4569 50.6800   2755   2737  .0363
4570 50.6900   2771   2737  .0361
4571 50.7000   2641   2737  .0379
4572 50.7100   2738   2737  .0365
4573 50.7200   2761   2738  .0362
4574 50.7300   2709   2740  .0369
4575 50.7400   2743   2742  .0365
4576 50.7500   2831   2744  .0353
4577 50.7600   2772   2747  .0361
4578 50.7700   2758   2751  .0363
4579 50.7800   2776   2755  .0360
4580 50.7900   2937   2760  .0340
4581 50.8000   2819   2765  .0355
4582 50.8100   2836   2771  .0353
4583 50.8200   2869   2777  .0349
4584 50.8300   2848   2784  .0351
4585 50.8400   2894   2791  .0346
4586 50.8500   2825   2799  .0354
4587 50.8600   2800   2807  .0357
4588 50.8700   2836   2815  .0353
4589 50.8800   2881   2823  .0347
4590 50.8900   2843   2831  .0352
4591 50.9000   2861   2840  .0350
4592 50.9100   2902   2848  .0345
4593 50.9200   2936   2856  .0341
4594 50.9300   2913   2864  .0343
4595 50.9400   2921   2872  .0342
4596 50.9500   3033   2879  .0330
4597 50.9600   2941   2885  .0340
4598 50.9700   2838   2891  .0352
4599 50.9800   2909   2895  .0344
4600 50.9900   2973   2899  .0336
4601 51.0000   2963   2901  .0337
4602 51.0100   2858   2902  .0350
4603 51.0200   2961   2902  .0338
4604 51.0300   3078   2902  .0325
4605 51.0400   3063   2900  .0326
4606 51.0500   2972   2897  .0336
4607 51.0600   2940   2893  .0340
4608 51.0700   2935   2889  .0341
4609 51.0800   3026   2884  .0330
4610 51.0900   3007   2878  .0333
4611 51.1000   3025   2872  .0331
4612 51.1100   3016   2866  .0332
4613 51.1200   2929   2859  .0341
4614 51.1300   2874   2853  .0348
4615 51.1400   3007   2846  .0333
4616 51.1500   2930   2839  .0341
4617 51.1600   2841   2832  .0352
4618 51.1700   2829   2825  .0353
4619 51.1800   2873   2819  .0348
4620 51.1900   2810   2812  .0356
4621 51.2000   2825   2806  .0354
4622 51.2100   2808   2801  .0356
4623 51.2200   2781   2796  .0360
4624 51.2300   2813   2791  .0355
4625 51.2400   2726   2787  .0367
4626 51.2500   2710   2784  .0369
4627 51.2600   2729   2781  .0366
4628 51.2700   2743   2779  .0365
4629 51.2800   2824   2778  .0354
4630 51.2900   2692   2778  .0371
4631 51.3000   2745   2778  .0364
4632 51.3100   2706   2779  .0370
4633 51.3200   2699   2780  .0371
4634 51.3300   2656   2782  .0377
4635 51.3400   2733   2785  .0366
4636 51.3500   2790   2788  .0358
4637 51.3600   2699   2791  .0371
4638 51.3700   2701   2795  .0370
4639 51.3800   2659   2800  .0376
4640 51.3900   2794   2804  .0358
4641 51.4000   2808   2809  .0356
4642 51.4100   2763   2815  .0362
4643 51.4200   2755   2820  .0363
4644 51.4300   2730   2826  .0366
4645 51.4400   2695   2833  .0371
4646 51.4500   2833   2839  .0353
4647 51.4600   2792   2847  .0358
4648 51.4700   2887   2854  .0346
4649 51.4800   2897   2862  .0345
4650 51.4900   2836   2871  .0353
4651 51.5000   2844   2879  .0352
4652 51.5100   2905   2888  .0344
4653 51.5200   2942   2896  .0340
4654 51.5300   2870   2904  .0348
4655 51.5400   2898   2911  .0345
4656 51.5500   2911   2918  .0344
4657 51.5600   2859   2924  .0350
4658 51.5700   2893   2929  .0346
4659 51.5800   2866   2934  .0349
4660 51.5900   2908   2937  .0344
4661 51.6000   2920   2939  .0342
4662 51.6100   2864   2940  .0349
4663 51.6200   2860   2941  .0350
4664 51.6300   2872   2940  .0348
4665 51.6400   3014   2940  .0332
4666 51.6500   3007   2939  .0333
4667 51.6600   2972   2939  .0336
4668 51.6700   2950   2939  .0339
4669 51.6800   2992   2940  .0334
4670 51.6900   2921   2942  .0342
4671 51.7000   2963   2945  .0337
4672 51.7100   2956   2950  .0338
4673 51.7200   2923   2957  .0342
4674 51.7300   3004   2966  .0333
4675 51.7400   3123   2977  .0320
4676 51.7500   3093   2991  .0323
4677 51.7600   3005   3006  .0333
4678 51.7700   3089   3023  .0324
4679 51.7800   3185   3042  .0314
4680 51.7900   3057   3062  .0327
4681 51.8000   3048   3082  .0328
4682 51.8100   3174   3101  .0315
4683 51.8200   3072   3120  .0326
4684 51.8300   3064   3137  .0326
4685 51.8400   3159   3151  .0317
4686 51.8500   3163   3163  .0316
4687 51.8600   3250   3172  .0308
4688 51.8700   3175   3179  .0315
4689 51.8800   3165   3182  .0316
4690 51.8900   3154   3184  .0317
4691 51.9000   3147   3186  .0318
4692 51.9100   3108   3187  .0322
4693 51.9200   3184   3187  .0314
4694 51.9300   3290   3187  .0304
4695 51.9400   3269   3185  .0306
4696 51.9500   3372   3182  .0297
4697 51.9600   3323   3178  .0301
4698 51.9700   3251   3172  .0308
4699 51.9800   3332   3163  .0300
4700 51.9900   3331   3154  .0300
4701 52.0000   3152   3142  .0317
4702 52.0100   3209   3130  .0312
4703 52.0200   3182   3117  .0314
4704 52.0300   3322   3105  .0301
4705 52.0400   3298   3093  .0303
4706 52.0500   3233   3081  .0309
4707 52.0600   3237   3071  .0309
4708 52.0700   3186   3062  .0314
4709 52.0800   3087   3054  .0324
4710 52.0900   3036   3048  .0329
4711 52.1000   3136   3044  .0319
4712 52.1100   3128   3042  .0320
4713 52.1200   3013   3041  .0332
4714 52.1300   3097   3043  .0323
4715 52.1400   3096   3046  .0323
4716 52.1500   3115   3050  .0321
4717 52.1600   3043   3056  .0329
4718 52.1700   3139   3063  .0319
4719 52.1800   3061   3070  .0327
4720 52.1900   2999   3077  .0333
4721 52.2000   2982   3085  .0335
4722 52.2100   3151   3091  .0317
4723 52.2200   3139   3097  .0319
4724 52.2300   2984   3103  .0335
4725 52.2400   3016   3106  .0332
4726 52.2500   3153   3109  .0317
4727 52.2600   3190   3111  .0313
4728 52.2700   3122   3112  .0320
4729 52.2800   3094   3112  .0323
4730 52.2900   3066   3110  .0326
4731 52.3000   3030   3108  .0330
4732 52.3100   3185   3106  .0314
4733 52.3200   3085   3102  .0324
4734 52.3300   3122   3098  .0320
4735 52.3400   3047   3093  .0328
4736 52.3500   3118   3087  .0321
4737 52.3600   3021   3080  .0331
4738 52.3700   3030   3073  .0330
4739 52.3800   3040   3064  .0329
4740 52.3900   2963   3055  .0337
4741 52.4000   3000   3046  .0333
4742 52.4100   2996   3037  .0334
4743 52.4200   3031   3027  .0330
4744 52.4300   3036   3017  .0329
4745 52.4400   2919   3007  .0343
4746 52.4500   2982   2997  .0335
4747 52.4600   2950   2987  .0339
4748 52.4700   2966   2977  .0337
4749 52.4800   2924   2967  .0342
4750 52.4900   2906   2957  .0344
4751 52.5000   2966   2948  .0337
4752 52.5100   2881   2939  .0347
4753 52.5200   2807   2930  .0356
4754 52.5300   2780   2923  .0360
4755 52.5400   2933   2915  .0341
4756 52.5500   2839   2909  .0352
4757 52.5600   2766   2903  .0362
4758 52.5700   2832   2898  .0353
4759 52.5800   2810   2893  .0356
4760 52.5900   2859   2889  .0350
4761 52.6000   2907   2885  .0344
4762 52.6100   2924   2881  .0342
4763 52.6200   2813   2878  .0355
4764 52.6300   2798   2874  .0357
4765 52.6400   2849   2870  .0351
4766 52.6500   2866   2865  .0349
4767 52.6600   2915   2860  .0343
4768 52.6700   2883   2855  .0347
4769 52.6800   2835   2849  .0353
4770 52.6900   2762   2843  .0362
4771 52.7000   2794   2836  .0358
4772 52.7100   2834   2830  .0353
4773 52.7200   2765   2824  .0362
4774 52.7300   2783   2818  .0359
4775 52.7400   2709   2812  .0369
4776 52.7500   2726   2807  .0367
4777 52.7600   2736   2802  .0365
4778 52.7700   2717   2797  .0368
4779 52.7800   2823   2792  .0354
4780 52.7900   2805   2787  .0357
4781 52.8000   2840   2783  .0352
4782 52.8100   2823   2779  .0354
4783 52.8200   2839   2775  .0352
4784 52.8300   2821   2771  .0354
4785 52.8400   2894   2767  .0346
4786 52.8500   2732   2763  .0366
4787 52.8600   2723   2760  .0367
4788 52.8700   2710   2756  .0369
4789 52.8800   2781   2753  .0360
4790 52.8900   2889   2750  .0346
4791 52.9000   2766   2747  .0362
4792 52.9100   2748   2744  .0364
4793 52.9200   2689   2742  .0372
4794 52.9300   2633   2739  .0380
4795 52.9400   2796   2737  .0358
4796 52.9500   2816   2735  .0355
4797 52.9600   2776   2733  .0360
4798 52.9700   2699   2731  .0371
4799 52.9800   2766   2730  .0362
4800 52.9900   2714   2729  .0368
4801 53.0000   2615   2729  .0382
4802 53.0100   2673   2728  .0374
4803 53.0200   2720   2729  .0368
4804 53.0300   2850   2729  .0351
4805 53.0400   2713   2730  .0369
4806 53.0500   2713   2730  .0369
4807 53.0600   2746   2731  .0364
4808 53.0700   2665   2732  .0375
4809 53.0800   2743   2733  .0365
4810 53.0900   2830   2733  .0353
4811 53.1000   2893   2734  .0346
4812 53.1100   2770   2734  .0361
4813 53.1200   2821   2734  .0354
4814 53.1300   2801   2733  .0357
4815 53.1400   2761   2733  .0362
4816 53.1500   2764   2732  .0362
4817 53.1600   2710   2731  .0369
4818 53.1700   2770   2729  .0361
4819 53.1800   2857   2728  .0350
4820 53.1900   2752   2727  .0363
4821 53.2000   2740   2726  .0365
4822 53.2100   2773   2725  .0361
4823 53.2200   2744   2725  .0364
4824 53.2300   2792   2724  .0358
4825 53.2400   2854   2724  .0350
4826 53.2500   2821   2725  .0354
4827 53.2600   2759   2725  .0362
4828 53.2700   2786   2726  .0359
4829 53.2800   2838   2728  .0352
4830 53.2900   2777   2730  .0360
4831 53.3000   2769   2732  .0361
4832 53.3100   2705   2734  .0370
4833 53.3200   2645   2736  .0378
4834 53.3300   2854   2738  .0350
4835 53.3400   2770   2740  .0361
4836 53.3500   2816   2742  .0355
4837 53.3600   2893   2743  .0346
4838 53.3700   2831   2743  .0353
4839 53.3800   2843   2744  .0352
4840 53.3900   2886   2743  .0347
4841 53.4000   2780   2742  .0360
4842 53.4100   2658   2742  .0376
4843 53.4200   2718   2740  .0368
4844 53.4300   2709   2739  .0369
4845 53.4400   2737   2738  .0365
4846 53.4500   2788   2736  .0359
4847 53.4600   2779   2734  .0360
4848 53.4700   2849   2731  .0351
4849 53.4800   2803   2729  .0357
4850 53.4900   2810   2726  .0356
4851 53.5000   2754   2723  .0363
4852 53.5100   2762   2719  .0362
4853 53.5200   2702   2716  .0370
4854 53.5300   2744   2713  .0364
4855 53.5400   2736   2709  .0365
4856 53.5500   2765   2706  .0362
4857 53.5600   2830   2702  .0353
4858 53.5700   2786   2699  .0359
4859 53.5800   2859   2696  .0350
4860 53.5900   2848   2692  .0351
4861 53.6000   2752   2689  .0363
4862 53.6100   2733   2686  .0366
4863 53.6200   2695   2682  .0371
4864 53.6300   2733   2679  .0366
4865 53.6400   2822   2676  .0354
4866 53.6500   2842   2673  .0352
4867 53.6600   2791   2670  .0358
4868 53.6700   2730   2668  .0366
4869 53.6800   2755   2665  .0363
4870 53.6900   2848   2663  .0351
4871 53.7000   2866   2660  .0349
4872 53.7100   2796   2658  .0358
4873 53.7200   2795   2656  .0358
4874 53.7300   2741   2655  .0365
4875 53.7400   2660   2653  .0376
4876 53.7500   2689   2653  .0372
4877 53.7600   2605   2652  .0384
4878 53.7700   2703   2652  .0370
4879 53.7800   2748   2652  .0364
4880 53.7900   2651   2652  .0377
4881 53.8000   2695   2653  .0371
4882 53.8100   2644   2655  .0378
4883 53.8200   2623   2657  .0381
4884 53.8300   2716   2659  .0368
4885 53.8400   2671   2661  .0374
4886 53.8500   2614   2664  .0383
4887 53.8600   2579   2667  .0388
4888 53.8700   2730   2670  .0366
4889 53.8800   2704   2673  .0370
4890 53.8900   2703   2676  .0370
4891 53.9000   2691   2679  .0372
4892 53.9100   2632   2682  .0380
4893 53.9200   2739   2685  .0365
4894 53.9300   2738   2688  .0365
4895 53.9400   2784   2690  .0359
4896 53.9500   2721   2692  .0368
4897 53.9600   2694   2694  .0371
4898 53.9700   2675   2696  .0374
4899 53.9800   2707   2698  .0369
4900 53.9900   2706   2699  .0370
4901 54.0000   2701   2701  .0370
4902 54.0100   2691   2701  .0372
4903 54.0200   2788   2702  .0359
4904 54.0300   2809   2702  .0356
4905 54.0400   2707   2703  .0369
4906 54.0500   2732   2702  .0366
4907 54.0600   2804   2702  .0357
4908 54.0700   2857   2702  .0350
4909 54.0800   2765   2701  .0362
4910 54.0900   2836   2701  .0353
4911 54.1000   2822   2700  .0354
4912 54.1100   2742   2700  .0365
4913 54.1200   2675   2699  .0374
4914 54.1300   2702   2699  .0370
4915 54.1400   2754   2699  .0363
4916 54.1500   2754   2699  .0363
4917 54.1600   2754   2699  .0363
4918 54.1700   2756   2699  .0363
4919 54.1800   2798   2699  .0357
4920 54.1900   2740   2699  .0365
4921 54.2000   2730   2700  .0366
4922 54.2100   2779   2700  .0360
4923 54.2200   2691   2701  .0372
4924 54.2300   2674   2702  .0374
4925 54.2400   2590   2703  .0386
4926 54.2500   2688   2704  .0372
4927 54.2600   2706   2705  .0370
4928 54.2700   2641   2707  .0379
4929 54.2800   2643   2708  .0378
4930 54.2900   2650   2709  .0377
4931 54.3000   2652   2710  .0377
4932 54.3100   2616   2712  .0382
4933 54.3200   2682   2713  .0373
4934 54.3300   2755   2714  .0363
4935 54.3400   2744   2715  .0364
4936 54.3500   2724   2717  .0367
4937 54.3600   2733   2718  .0366
4938 54.3700   2727   2718  .0367
4939 54.3800   2598   2719  .0385
4940 54.3900   2679   2719  .0373
4941 54.4000   2723   2720  .0367
4942 54.4100   2720   2719  .0368
4943 54.4200   2819   2719  .0355
4944 54.4300   2699   2719  .0371
4945 54.4400   2659   2718  .0376
4946 54.4500   2629   2718  .0380
4947 54.4600   2739   2717  .0365
4948 54.4700   2770   2717  .0361
4949 54.4800   2800   2716  .0357
4950 54.4900   2810   2715  .0356
4951 54.5000   2810   2714  .0356
4952 54.5100   2740   2714  .0365
4953 54.5200   2753   2713  .0363
4954 54.5300   2796   2712  .0358
4955 54.5400   2757   2711  .0363
4956 54.5500   2884   2710  .0347
4957 54.5600   2800   2709  .0357
4958 54.5700   2772   2709  .0361
4959 54.5800   2867   2708  .0349
4960 54.5900   2851   2707  .0351
4961 54.6000   2789   2707  .0359
4962 54.6100   2765   2706  .0362
4963 54.6200   2770   2706  .0361
4964 54.6300   2726   2706  .0367
4965 54.6400   2723   2707  .0367
4966 54.6500   2808   2707  .0356
4967 54.6600   2846   2708  .0351
4968 54.6700   2827   2709  .0354
4969 54.6800   2780   2710  .0360
4970 54.6900   2688   2711  .0372
4971 54.7000   2749   2713  .0364
4972 54.7100   2733   2715  .0366
4973 54.7200   2904   2717  .0344
4974 54.7300   2765   2719  .0362
4975 54.7400   2709   2722  .0369
4976 54.7500   2749   2725  .0364
4977 54.7600   2772   2728  .0361
4978 54.7700   2793   2731  .0358
4979 54.7800   2743   2734  .0365
4980 54.7900   2724   2737  .0367
4981 54.8000   2798   2740  .0357
4982 54.8100   2711   2743  .0369
4983 54.8200   2754   2745  .0363
4984 54.8300   2831   2748  .0353
4985 54.8400   2641   2750  .0379
4986 54.8500   2764   2751  .0362
4987 54.8600   2704   2753  .0370
4988 54.8700   2763   2754  .0362
4989 54.8800   2719   2754  .0368
4990 54.8900   2675   2755  .0374
4991 54.9000   2691   2754  .0372
4992 54.9100   2752   2754  .0363
4993 54.9200   2803   2754  .0357
4994 54.9300   2687   2753  .0372
4995 54.9400   2697   2752  .0371
4996 54.9500   2671   2751  .0374
4997 54.9600   2638   2750  .0379
4998 54.9700   2725   2749  .0367
4999 54.9800   2706   2747  .0370
5000 54.9900   2790   2746  .0358
5001 55.0000   2717   2745  .0368
5002 55.0100   2859   2743  .0350
5003 55.0200   2758   2742  .0363
5004 55.0300   2725   2740  .0367
5005 55.0400   2623   2738  .0381
5006 55.0500   2643   2736  .0378
5007 55.0600   2642   2734  .0379
5008 55.0700   2579   2732  .0388
5009 55.0800   2649   2729  .0378
5010 55.0900   2685   2726  .0372
5011 55.1000   2732   2724  .0366
5012 55.1100   2659   2721  .0376
5013 55.1200   2548   2718  .0392
5014 55.1300   2565   2715  .0390
5015 55.1400   2579   2711  .0388
5016 55.1500   2581   2708  .0387
5017 55.1600   2613   2705  .0383
5018 55.1700   2607   2702  .0384
5019 55.1800   2626   2699  .0381
5020 55.1900   2649   2695  .0378
5021 55.2000   2521   2692  .0397
5022 55.2100   2539   2689  .0394
5023 55.2200   2665   2686  .0375
5024 55.2300   2616   2683  .0382
5025 55.2400   2635   2680  .0380
5026 55.2500   2504   2677  .0399
5027 55.2600   2551   2675  .0392
5028 55.2700   2656   2672  .0377
5029 55.2800   2528   2670  .0396
5030 55.2900   2557   2669  .0391
5031 55.3000   2583   2667  .0387
5032 55.3100   2609   2666  .0383
5033 55.3200   2593   2664  .0386
5034 55.3300   2589   2663  .0386
5035 55.3400   2601   2662  .0384
5036 55.3500   2612   2662  .0383
5037 55.3600   2723   2661  .0367
5038 55.3700   2762   2660  .0362
5039 55.3800   2780   2660  .0360
5040 55.3900   2649   2659  .0378
5041 55.4000   2587   2658  .0387
5042 55.4100   2552   2658  .0392
5043 55.4200   2572   2657  .0389
5044 55.4300   2613   2656  .0383
5045 55.4400   2552   2655  .0392
5046 55.4500   2607   2654  .0384
5047 55.4600   2635   2654  .0380
5048 55.4700   2660   2653  .0376
5049 55.4800   2569   2653  .0389
5050 55.4900   2581   2652  .0387
5051 55.5000   2574   2653  .0389
5052 55.5100   2589   2653  .0386
5053 55.5200   2657   2655  .0376
5054 55.5300   2604   2656  .0384
5055 55.5400   2676   2659  .0374
5056 55.5500   2662   2662  .0376
5057 55.5600   2657   2665  .0376
5058 55.5700   2636   2669  .0379
5059 55.5800   2654   2673  .0377
5060 55.5900   2649   2678  .0378
5061 55.6000   2692   2683  .0371
5062 55.6100   2744   2688  .0364
5063 55.6200   2643   2693  .0378
5064 55.6300   2582   2698  .0387
5065 55.6400   2630   2703  .0380
5066 55.6500   2669   2708  .0375
5067 55.6600   2744   2713  .0364
5068 55.6700   2767   2717  .0361
5069 55.6800   2652   2721  .0377
5070 55.6900   2729   2725  .0366
5071 55.7000   2733   2729  .0366
5072 55.7100   2667   2733  .0375
5073 55.7200   2746   2737  .0364
5074 55.7300   2636   2740  .0379
5075 55.7400   2778   2744  .0360
5076 55.7500   2766   2748  .0362
5077 55.7600   2733   2752  .0366
5078 55.7700   2752   2755  .0363
5079 55.7800   2707   2759  .0369
5080 55.7900   2756   2763  .0363
5081 55.8000   2799   2766  .0357
5082 55.8100   2742   2769  .0365
5083 55.8200   2747   2772  .0364
5084 55.8300   2740   2774  .0365
5085 55.8400   2676   2776  .0374
5086 55.8500   2719   2778  .0368
5087 55.8600   2669   2779  .0375
5088 55.8700   2650   2780  .0377
5089 55.8800   2736   2780  .0365
5090 55.8900   2755   2781  .0363
5091 55.9000   2759   2780  .0362
5092 55.9100   2716   2779  .0368
5093 55.9200   2609   2778  .0383
5094 55.9300   2665   2776  .0375
5095 55.9400   2717   2774  .0368
5096 55.9500   2716   2771  .0368
5097 55.9600   2719   2767  .0368
5098 55.9700   2670   2763  .0375
5099 55.9800   2713   2759  .0369
5100 55.9900   2732   2754  .0366
5101 56.0000   2751   2749  .0364
5102 56.0100   2648   2743  .0378
5103 56.0200   2723   2737  .0367
5104 56.0300   2679   2731  .0373
5105 56.0400   2741   2725  .0365
5106 56.0500   2702   2719  .0370
5107 56.0600   2718   2713  .0368
5108 56.0700   2781   2706  .0360
5109 56.0800   2766   2700  .0362
5110 56.0900   2739   2693  .0365
5111 56.1000   2702   2687  .0370
5112 56.1100   2594   2681  .0386
5113 56.1200   2660   2674  .0376
5114 56.1300   2713   2668  .0369
5115 56.1400   2733   2662  .0366
5116 56.1500   2711   2656  .0369
5117 56.1600   2625   2651  .0381
5118 56.1700   2673   2646  .0374
5119 56.1800   2704   2641  .0370
5120 56.1900   2664   2636  .0375
5121 56.2000   2634   2632  .0380
5122 56.2100   2620   2629  .0382
5123 56.2200   2592   2626  .0386
5124 56.2300   2599   2624  .0385
5125 56.2400   2552   2623  .0392
5126 56.2500   2534   2622  .0395
5127 56.2600   2566   2622  .0390
5128 56.2700   2575   2623  .0388
5129 56.2800   2557   2624  .0391
5130 56.2900   2596   2625  .0385
5131 56.3000   2609   2627  .0383
5132 56.3100   2617   2630  .0382
5133 56.3200   2602   2632  .0384
5134 56.3300   2553   2634  .0392
5135 56.3400   2611   2636  .0383
5136 56.3500   2624   2638  .0381
5137 56.3600   2620   2639  .0382
5138 56.3700   2676   2640  .0374
5139 56.3800   2590   2641  .0386
5140 56.3900   2550   2640  .0392
5141 56.4000   2629   2640  .0380
5142 56.4100   2674   2639  .0374
5143 56.4200   2631   2638  .0380
5144 56.4300   2634   2637  .0380
5145 56.4400   2667   2636  .0375
5146 56.4500   2600   2634  .0385
5147 56.4600   2646   2632  .0378
5148 56.4700   2665   2630  .0375
5149 56.4800   2610   2628  .0383
5150 56.4900   2623   2626  .0381
5151 56.5000   2708   2623  .0369
5152 56.5100   2701   2620  .0370
5153 56.5200   2602   2617  .0384
5154 56.5300   2580   2614  .0388
5155 56.5400   2592   2611  .0386
5156 56.5500   2599   2608  .0385
5157 56.5600   2590   2605  .0386
5158 56.5700   2582   2602  .0387
5159 56.5800   2635   2599  .0380
5160 56.5900   2598   2596  .0385
5161 56.6000   2483   2594  .0403
5162 56.6100   2563   2591  .0390
5163 56.6200   2549   2588  .0392
5164 56.6300   2537   2586  .0394
5165 56.6400   2626   2583  .0381
5166 56.6500   2634   2581  .0380
5167 56.6600   2619   2579  .0382
5168 56.6700   2639   2577  .0379
5169 56.6800   2611   2576  .0383
5170 56.6900   2697   2575  .0371
5171 56.7000   2660   2574  .0376
5172 56.7100   2664   2573  .0375
5173 56.7200   2685   2572  .0372
5174 56.7300   2655   2572  .0377
5175 56.7400   2668   2572  .0375
5176 56.7500   2635   2573  .0380
5177 56.7600   2633   2573  .0380
5178 56.7700   2638   2574  .0379
5179 56.7800   2608   2575  .0383
5180 56.7900   2702   2576  .0370
5181 56.8000   2709   2577  .0369
5182 56.8100   2630   2578  .0380
5183 56.8200   2633   2579  .0380
5184 56.8300   2587   2580  .0387
5185 56.8400   2587   2581  .0387
5186 56.8500   2617   2582  .0382
5187 56.8600   2540   2582  .0394
5188 56.8700   2538   2583  .0394
5189 56.8800   2657   2583  .0376
5190 56.8900   2653   2583  .0377
5191 56.9000   2681   2583  .0373
5192 56.9100   2704   2583  .0370
5193 56.9200   2661   2583  .0376
5194 56.9300   2543   2583  .0393
5195 56.9400   2609   2582  .0383
5196 56.9500   2578   2582  .0388
5197 56.9600   2610   2582  .0383
5198 56.9700   2582   2582  .0387
5199 56.9800   2586   2582  .0387
5200 56.9900   2574   2582  .0389
5201 57.0000   2604   2582  .0384
5202 57.0100   2575   2582  .0388
5203 57.0200   2537   2581  .0394
5204 57.0300   2469   2581  .0405
5205 57.0400   2572   2580  .0389
5206 57.0500   2472   2579  .0405
5207 57.0600   2553   2578  .0392
5208 57.0700   2563   2576  .0390
5209 57.0800   2537   2574  .0394
5210 57.0900   2538   2572  .0394
5211 57.1000   2546   2570  .0393
5212 57.1100   2615   2567  .0382
5213 57.1200   2551   2565  .0392
5214 57.1300   2548   2563  .0392
5215 57.1400   2503   2561  .0400
5216 57.1500   2436   2559  .0411
5217 57.1600   2461   2558  .0406
5218 57.1700   2415   2556  .0414
5219 57.1800   2513   2555  .0398
5220 57.1900   2524   2554  .0396
5221 57.2000   2502   2554  .0400
5222 57.2100   2457   2554  .0407
5223 57.2200   2518   2554  .0397
5224 57.2300   2550   2555  .0392
5225 57.2400   2504   2556  .0399
5226 57.2500   2457   2557  .0407
5227 57.2600   2474   2559  .0404
5228 57.2700   2520   2561  .0397
5229 57.2800   2536   2563  .0394
5230 57.2900   2514   2565  .0398
5231 57.3000   2532   2568  .0395
5232 57.3100   2484   2570  .0403
5233 57.3200   2514   2573  .0398
5234 57.3300   2481   2575  .0403
5235 57.3400   2448   2577  .0408
5236 57.3500   2445   2579  .0409
5237 57.3600   2475   2581  .0404
5238 57.3700   2496   2582  .0401
5239 57.3800   2548   2583  .0392
5240 57.3900   2472   2584  .0405
5241 57.4000   2531   2585  .0395
5242 57.4100   2526   2585  .0396
5243 57.4200   2601   2585  .0384
5244 57.4300   2651   2585  .0377
5245 57.4400   2574   2585  .0389
5246 57.4500   2533   2584  .0395
5247 57.4600   2573   2583  .0389
5248 57.4700   2627   2583  .0381
5249 57.4800   2616   2582  .0382
5250 57.4900   2566   2581  .0390
5251 57.5000   2585   2580  .0387
5252 57.5100   2668   2579  .0375
5253 57.5200   2630   2578  .0380
5254 57.5300   2587   2576  .0387
5255 57.5400   2550   2575  .0392
5256 57.5500   2503   2574  .0400
5257 57.5600   2550   2573  .0392
5258 57.5700   2554   2572  .0392
5259 57.5800   2654   2572  .0377
5260 57.5900   2550   2571  .0392
5261 57.6000   2477   2570  .0404
5262 57.6100   2474   2570  .0404
5263 57.6200   2494   2570  .0401
5264 57.6300   2461   2570  .0406
5265 57.6400   2518   2570  .0397
5266 57.6500   2484   2570  .0403
5267 57.6600   2540   2571  .0394
5268 57.6700   2561   2572  .0390
5269 57.6800   2533   2573  .0395
5270 57.6900   2620   2574  .0382
5271 57.7000   2555   2575  .0391
5272 57.7100   2581   2577  .0387
5273 57.7200   2566   2578  .0390
5274 57.7300   2548   2580  .0392
5275 57.7400   2555   2581  .0391
5276 57.7500   2595   2583  .0385
5277 57.7600   2564   2584  .0390
5278 57.7700   2501   2585  .0400
5279 57.7800   2494   2586  .0401
5280 57.7900   2493   2587  .0401
5281 57.8000   2438   2587  .0410
5282 57.8100   2502   2588  .0400
5283 57.8200   2446   2588  .0409
5284 57.8300   2450   2587  .0408
5285 57.8400   2497   2587  .0400
5286 57.8500   2645   2586  .0378
5287 57.8600   2513   2586  .0398
5288 57.8700   2575   2585  .0388
5289 57.8800   2483   2584  .0403
5290 57.8900   2514   2583  .0398
5291 57.9000   2538   2582  .0394
5292 57.9100   2560   2581  .0391
5293 57.9200   2488   2579  .0402
5294 57.9300   2465   2578  .0406
5295 57.9400   2486   2577  .0402
5296 57.9500   2493   2575  .0401
5297 57.9600   2477   2573  .0404
5298 57.9700   2479   2571  .0403
5299 57.9800   2501   2569  .0400
5300 57.9900   2535   2567  .0394
5301 58.0000   2492   2565  .0401
5302 58.0100   2503   2563  .0400
5303 58.0200   2467   2560  .0405
5304 58.0300   2450   2558  .0408
5305 58.0400   2591   2555  .0386
5306 58.0500   2607   2553  .0384
5307 58.0600   2512   2551  .0398
5308 58.0700   2523   2550  .0396
5309 58.0800   2476   2548  .0404
5310 58.0900   2441   2547  .0410
5311 58.1000   2477   2546  .0404
5312 58.1100   2504   2546  .0399
5313 58.1200   2504   2545  .0399
5314 58.1300   2486   2545  .0402
5315 58.1400   2517   2546  .0397
5316 58.1500   2510   2546  .0398
5317 58.1600   2511   2545  .0398
5318 58.1700   2536   2545  .0394
5319 58.1800   2521   2544  .0397
5320 58.1900   2548   2543  .0392
5321 58.2000   2488   2542  .0402
5322 58.2100   2477   2540  .0404
5323 58.2200   2579   2538  .0388
5324 58.2300   2598   2536  .0385
5325 58.2400   2530   2534  .0395
5326 58.2500   2581   2533  .0387
5327 58.2600   2582   2532  .0387
5328 58.2700   2592   2532  .0386
5329 58.2800   2607   2532  .0384
5330 58.2900   2565   2532  .0390
5331 58.3000   2495   2533  .0401
5332 58.3100   2543   2535  .0393
5333 58.3200   2551   2538  .0392
5334 58.3300   2588   2541  .0386
5335 58.3400   2493   2545  .0401
5336 58.3500   2533   2550  .0395
5337 58.3600   2498   2555  .0400
5338 58.3700   2474   2561  .0404
5339 58.3800   2533   2568  .0395
5340 58.3900   2470   2574  .0405
5341 58.4000   2582   2581  .0387
5342 58.4100   2585   2587  .0387
5343 58.4200   2472   2593  .0405
5344 58.4300   2596   2599  .0385
5345 58.4400   2618   2605  .0382
5346 58.4500   2597   2610  .0385
5347 58.4600   2566   2614  .0390
5348 58.4700   2625   2618  .0381
5349 58.4800   2533   2621  .0395
5350 58.4900   2556   2625  .0391
5351 58.5000   2565   2627  .0390
5352 58.5100   2576   2630  .0388
5353 58.5200   2685   2632  .0372
5354 58.5300   2757   2634  .0363
5355 58.5400   2758   2635  .0363
5356 58.5500   2707   2637  .0369
5357 58.5600   2607   2637  .0384
5358 58.5700   2610   2638  .0383
5359 58.5800   2581   2639  .0387
5360 58.5900   2527   2639  .0396
5361 58.6000   2573   2639  .0389
5362 58.6100   2590   2639  .0386
5363 58.6200   2589   2639  .0386
5364 58.6300   2544   2638  .0393
5365 58.6400   2619   2638  .0382
5366 58.6500   2691   2637  .0372
5367 58.6600   2747   2636  .0364
5368 58.6700   2609   2635  .0383
5369 58.6800   2592   2634  .0386
5370 58.6900   2648   2632  .0378
5371 58.7000   2551   2631  .0392
5372 58.7100   2552   2629  .0392
5373 58.7200   2591   2628  .0386
5374 58.7300   2592   2626  .0386
5375 58.7400   2480   2624  .0403
5376 58.7500   2571   2621  .0389
5377 58.7600   2554   2619  .0392
5378 58.7700   2574   2616  .0389
5379 58.7800   2613   2613  .0383
5380 58.7900   2595   2610  .0385
5381 58.8000   2675   2607  .0374
5382 58.8100   2593   2604  .0386
5383 58.8200   2583   2600  .0387
5384 58.8300   2606   2597  .0384
5385 58.8400   2713   2593  .0369
5386 58.8500   2628   2589  .0381
5387 58.8600   2555   2586  .0391
5388 58.8700   2603   2582  .0384
5389 58.8800   2598   2578  .0385
5390 58.8900   2630   2575  .0380
5391 58.9000   2501   2571  .0400
5392 58.9100   2643   2567  .0378
5393 58.9200   2664   2564  .0375
5394 58.9300   2638   2560  .0379
5395 58.9400   2564   2557  .0390
5396 58.9500   2460   2554  .0407
5397 58.9600   2529   2550  .0395
5398 58.9700   2527   2547  .0396
5399 58.9800   2552   2544  .0392
5400 58.9900   2480   2541  .0403
5401 59.0000   2521   2538  .0397
5402 59.0100   2471   2535  .0405
5403 59.0200   2472   2533  .0405
5404 59.0300   2445   2530  .0409
5405 59.0400   2523   2528  .0396
5406 59.0500   2598   2525  .0385
5407 59.0600   2527   2523  .0396
5408 59.0700   2490   2521  .0402
5409 59.0800   2641   2519  .0379
5410 59.0900   2578   2518  .0388
5411 59.1000   2518   2516  .0397
5412 59.1100   2487   2515  .0402
5413 59.1200   2515   2514  .0398
5414 59.1300   2461   2513  .0406
5415 59.1400   2488   2512  .0402
5416 59.1500   2433   2512  .0411
5417 59.1600   2499   2512  .0400
5418 59.1700   2453   2511  .0408
5419 59.1800   2407   2511  .0415
5420 59.1900   2413   2512  .0414
5421 59.2000   2431   2512  .0411
5422 59.2100   2486   2512  .0402
5423 59.2200   2542   2513  .0393
5424 59.2300   2489   2513  .0402
5425 59.2400   2536   2514  .0394
5426 59.2500   2483   2515  .0403
5427 59.2600   2436   2515  .0411
5428 59.2700   2490   2516  .0402
5429 59.2800   2534   2517  .0395
5430 59.2900   2492   2518  .0401
5431 59.3000   2468   2519  .0405
5432 59.3100   2533   2519  .0395
5433 59.3200   2565   2520  .0390
5434 59.3300   2589   2521  .0386
5435 59.3400   2541   2522  .0394
5436 59.3500   2574   2523  .0389
5437 59.3600   2568   2524  .0389
5438 59.3700   2630   2526  .0380
5439 59.3800   2701   2527  .0370
5440 59.3900   2573   2528  .0389
5441 59.4000   2572   2529  .0389
5442 59.4100   2518   2530  .0397
5443 59.4200   2534   2532  .0395
5444 59.4300   2613   2533  .0383
5445 59.4400   2575   2533  .0388
5446 59.4500   2655   2534  .0377
5447 59.4600   2562   2535  .0390
5448 59.4700   2526   2535  .0396
5449 59.4800   2452   2536  .0408
5450 59.4900   2454   2536  .0407
5451 59.5000   2550   2536  .0392
5452 59.5100   2521   2536  .0397
5453 59.5200   2563   2536  .0390
5454 59.5300   2526   2535  .0396
5455 59.5400   2525   2535  .0396
5456 59.5500   2583   2534  .0387
5457 59.5600   2576   2533  .0388
5458 59.5700   2536   2532  .0394
5459 59.5800   2554   2530  .0392
5460 59.5900   2500   2529  .0400
5461 59.6000   2513   2527  .0398
5462 59.6100   2513   2525  .0398
5463 59.6200   2491   2524  .0401
5464 59.6300   2516   2522  .0397
5465 59.6400   2536   2520  .0394
5466 59.6500   2531   2518  .0395
5467 59.6600   2484   2516  .0403
5468 59.6700   2517   2514  .0397
5469 59.6800   2550   2512  .0392
5470 59.6900   2503   2509  .0400
5471 59.7000   2485   2507  .0402
5472 59.7100   2465   2505  .0406
5473 59.7200   2470   2502  .0405
5474 59.7300   2440   2500  .0410
5475 59.7400   2486   2497  .0402
5476 59.7500   2467   2494  .0405
5477 59.7600   2523   2492  .0396
5478 59.7700   2563   2489  .0390
5479 59.7800   2521   2486  .0397
5480 59.7900   2504   2483  .0399
5481 59.8000   2506   2481  .0399
5482 59.8100   2508   2478  .0399
5483 59.8200   2442   2475  .0410
5484 59.8300   2540   2473  .0394
5485 59.8400   2431   2470  .0411
5486 59.8500   2502   2468  .0400
5487 59.8600   2530   2465  .0395
5488 59.8700   2472   2463  .0405
5489 59.8800   2537   2461  .0394
5490 59.8900   2489   2458  .0402
5491 59.9000   2457   2457  .0407
5492 59.9100   2589   2455  .0386
5493 59.9200   2471   2453  .0405
5494 59.9300   2520   2451  .0397
5495 59.9400   2498   2450  .0400
5496 59.9500   2472   2449  .0405
5497 59.9600   2484   2448  .0403
5498 59.9700   2508   2447  .0399
5499 59.9800   2459   2446  .0407
5500 59.9900   2472   2445  .0405
5501 60.0000   2492   2445  .0401
5502 60.0100   2439   2445  .0410
5503 60.0200   2501   2444  .0400
5504 60.0300   2500   2444  .0400
5505 60.0400   2525   2444  .0396
5506 60.0500   2458   2444  .0407
5507 60.0600   2448   2445  .0408
5508 60.0700   2511   2445  .0398
5509 60.0800   2508   2445  .0399
5510 60.0900   2452   2446  .0408
5511 60.1000   2437   2446  .0410
5512 60.1100   2503   2447  .0400
5513 60.1200   2512   2447  .0398
5514 60.1300   2478   2448  .0404
5515 60.1400   2563   2448  .0390
5516 60.1500   2573   2449  .0389
5517 60.1600   2491   2449  .0401
5518 60.1700   2442   2450  .0410
5519 60.1800   2420   2450  .0413
5520 60.1900   2512   2450  .0398
5521 60.2000   2471   2450  .0405
5522 60.2100   2520   2450  .0397
5523 60.2200   2498   2450  .0400
5524 60.2300   2493   2449  .0401
5525 60.2400   2433   2449  .0411
5526 60.2500   2472   2448  .0405
5527 60.2600   2482   2447  .0403
5528 60.2700   2494   2446  .0401
5529 60.2800   2503   2445  .0400
5530 60.2900   2565   2444  .0390
5531 60.3000   2494   2443  .0401
5532 60.3100   2495   2442  .0401
5533 60.3200   2574   2442  .0389
5534 60.3300   2613   2441  .0383
5535 60.3400   2561   2440  .0390
5536 60.3500   2579   2439  .0388
5537 60.3600   2544   2439  .0393
5538 60.3700   2554   2438  .0392
5539 60.3800   2504   2438  .0399
5540 60.3900   2436   2437  .0411
5541 60.4000   2470   2437  .0405
5542 60.4100   2515   2437  .0398
5543 60.4200   2474   2436  .0404
5544 60.4300   2460   2436  .0407
5545 60.4400   2510   2436  .0398
5546 60.4500   2462   2437  .0406
5547 60.4600   2522   2437  .0397
5548 60.4700   2597   2437  .0385
5549 60.4800   2606   2438  .0384
5550 60.4900   2618   2438  .0382
5551 60.5000   2534   2439  .0395
5552 60.5100   2555   2440  .0391
5553 60.5200   2574   2442  .0389
5554 60.5300   2530   2443  .0395
5555 60.5400   2531   2445  .0395
5556 60.5500   2518   2447  .0397
5557 60.5600   2577   2449  .0388
5558 60.5700   2637   2452  .0379
5559 60.5800   2565   2455  .0390
5560 60.5900   2599   2458  .0385
5561 60.6000   2570   2461  .0389
5562 60.6100   2578   2465  .0388
5563 60.6200   2499   2468  .0400
5564 60.6300   2513   2472  .0398
5565 60.6400   2487   2475  .0402
5566 60.6500   2585   2479  .0387
5567 60.6600   2559   2483  .0391
5568 60.6700   2475   2486  .0404
5569 60.6800   2565   2489  .0390
5570 60.6900   2576   2493  .0388
5571 60.7000   2550   2496  .0392
5572 60.7100   2580   2498  .0388
5573 60.7200   2549   2501  .0392
5574 60.7300   2514   2503  .0398
5575 60.7400   2590   2505  .0386
5576 60.7500   2523   2507  .0396
5577 60.7600   2482   2509  .0403
5578 60.7700   2417   2510  .0414
5579 60.7800   2528   2512  .0396
5580 60.7900   2533   2514  .0395
5581 60.8000   2570   2515  .0389
5582 60.8100   2484   2517  .0403
5583 60.8200   2474   2518  .0404
5584 60.8300   2491   2520  .0401
5585 60.8400   2563   2521  .0390
5586 60.8500   2529   2522  .0395
5587 60.8600   2467   2523  .0405
5588 60.8700   2427   2524  .0412
5589 60.8800   2499   2524  .0400
5590 60.8900   2549   2524  .0392
5591 60.9000   2597   2524  .0385
5592 60.9100   2589   2524  .0386
5593 60.9200   2559   2524  .0391
5594 60.9300   2550   2523  .0392
5595 60.9400   2535   2522  .0394
5596 60.9500   2489   2521  .0402
5597 60.9600   2501   2520  .0400
5598 60.9700   2470   2518  .0405
5599 60.9800   2477   2516  .0404
5600 60.9900   2451   2515  .0408
5601 61.0000   2559   2513  .0391
5602 61.0100   2509   2511  .0399
5603 61.0200   2534   2510  .0395
5604 61.0300   2538   2508  .0394
5605 61.0400   2462   2507  .0406
5606 61.0500   2564   2506  .0390
5607 61.0600   2450   2505  .0408
5608 61.0700   2487   2504  .0402
5609 61.0800   2520   2503  .0397
5610 61.0900   2530   2502  .0395
5611 61.1000   2543   2502  .0393
5612 61.1100   2466   2501  .0406
5613 61.1200   2465   2501  .0406
5614 61.1300   2511   2501  .0398
5615 61.1400   2473   2501  .0404
5616 61.1500   2472   2501  .0405
5617 61.1600   2441   2501  .0410
5618 61.1700   2403   2502  .0416
5619 61.1800   2477   2502  .0404
5620 61.1900   2522   2502  .0397
5621 61.2000   2533   2502  .0395
5622 61.2100   2506   2502  .0399
5623 61.2200   2479   2502  .0403
5624 61.2300   2469   2502  .0405
5625 61.2400   2472   2502  .0405
5626 61.2500   2452   2502  .0408
5627 61.2600   2429   2501  .0412
5628 61.2700   2452   2500  .0408
5629 61.2800   2419   2499  .0413
5630 61.2900   2454   2498  .0407
5631 61.3000   2492   2496  .0401
5632 61.3100   2566   2494  .0390
5633 61.3200   2495   2492  .0401
5634 61.3300   2452   2489  .0408
5635 61.3400   2427   2487  .0412
5636 61.3500   2404   2485  .0416
5637 61.3600   2430   2482  .0412
5638 61.3700   2461   2480  .0406
5639 61.3800   2523   2477  .0396
5640 61.3900   2611   2475  .0383
5641 61.4000   2491   2472  .0401
5642 61.4100   2512   2470  .0398
5643 61.4200   2519   2468  .0397
5644 61.4300   2538   2465  .0394
5645 61.4400   2545   2463  .0393
5646 61.4500   2469   2461  .0405
5647 61.4600   2472   2459  .0405
5648 61.4700   2475   2457  .0404
5649 61.4800   2415   2454  .0414
5650 61.4900   2416   2452  .0414
5651 61.5000   2438   2450  .0410
5652 61.5100   2484   2449  .0403
5653 61.5200   2456   2447  .0407
5654 61.5300   2458   2445  .0407
5655 61.5400   2524   2443  .0396
5656 61.5500   2436   2442  .0411
5657 61.5600   2383   2440  .0420
5658 61.5700   2435   2439  .0411
5659 61.5800   2456   2437  .0407
5660 61.5900   2474   2436  .0404
5661 61.6000   2381   2435  .0420
5662 61.6100   2410   2434  .0415
5663 61.6200   2546   2433  .0393
5664 61.6300   2482   2432  .0403
5665 61.6400   2398   2431  .0417
5666 61.6500   2345   2430  .0426
5667 61.6600   2391   2429  .0418
5668 61.6700   2433   2429  .0411
5669 61.6800   2376   2428  .0421
5670 61.6900   2502   2428  .0400
5671 61.7000   2499   2427  .0400
5672 61.7100   2445   2427  .0409
5673 61.7200   2475   2427  .0404
5674 61.7300   2522   2427  .0397
5675 61.7400   2507   2427  .0399
5676 61.7500   2476   2427  .0404
5677 61.7600   2494   2427  .0401
5678 61.7700   2461   2427  .0406
5679 61.7800   2408   2427  .0415
5680 61.7900   2402   2428  .0416
5681 61.8000   2434   2428  .0411
5682 61.8100   2369   2428  .0422
5683 61.8200   2369   2429  .0422
5684 61.8300   2382   2429  .0420
5685 61.8400   2433   2429  .0411
5686 61.8500   2488   2429  .0402
5687 61.8600   2555   2429  .0391
5688 61.8700   2533   2429  .0395
5689 61.8800   2466   2429  .0406
5690 61.8900   2462   2429  .0406
5691 61.9000   2450   2428  .0408
5692 61.9100   2519   2428  .0397
5693 61.9200   2419   2427  .0413
5694 61.9300   2516   2426  .0397
5695 61.9400   2453   2425  .0408
5696 61.9500   2334   2424  .0428
5697 61.9600   2416   2424  .0414
5698 61.9700   2458   2423  .0407
5699 61.9800   2593   2422  .0386
5700 61.9900   2543   2421  .0393
5701 62.0000   2451   2420  .0408
5702 62.0100   2430   2419  .0412
5703 62.0200   2429   2418  .0412
5704 62.0300   2487   2417  .0402
5705 62.0400   2475   2416  .0404
5706 62.0500   2408   2415  .0415
5707 62.0600   2373   2414  .0421
5708 62.0700   2410   2414  .0415
5709 62.0800   2460   2413  .0407
5710 62.0900   2386   2413  .0419
5711 62.1000   2411   2412  .0415
5712 62.1100   2407   2412  .0415
5713 62.1200   2476   2412  .0404
5714 62.1300   2375   2412  .0421
5715 62.1400   2317   2412  .0432
5716 62.1500   2470   2412  .0405
5717 62.1600   2416   2413  .0414
5718 62.1700   2442   2414  .0410
5719 62.1800   2438   2414  .0410
5720 62.1900   2462   2415  .0406
5721 62.2000   2434   2417  .0411
5722 62.2100   2440   2418  .0410
5723 62.2200   2443   2419  .0409
5724 62.2300   2405   2421  .0416
5725 62.2400   2381   2423  .0420
5726 62.2500   2416   2425  .0414
5727 62.2600   2449   2427  .0408
5728 62.2700   2410   2429  .0415
5729 62.2800   2373   2431  .0421
5730 62.2900   2409   2433  .0415
5731 62.3000   2497   2435  .0400
5732 62.3100   2511   2436  .0398
5733 62.3200   2459   2438  .0407
5734 62.3300   2381   2439  .0420
5735 62.3400   2420   2441  .0413
5736 62.3500   2346   2442  .0426
5737 62.3600   2404   2443  .0416
5738 62.3700   2426   2443  .0412
5739 62.3800   2444   2443  .0409
5740 62.3900   2420   2444  .0413
5741 62.4000   2428   2444  .0412
5742 62.4100   2405   2443  .0416
5743 62.4200   2464   2443  .0406
5744 62.4300   2471   2443  .0405
5745 62.4400   2397   2443  .0417
5746 62.4500   2404   2443  .0416
5747 62.4600   2474   2442  .0404
5748 62.4700   2530   2442  .0395
5749 62.4800   2448   2442  .0408
5750 62.4900   2418   2442  .0414
5751 62.5000   2479   2442  .0403
5752 62.5100   2447   2443  .0409
5753 62.5200   2421   2443  .0413
5754 62.5300   2366   2443  .0423
5755 62.5400   2512   2444  .0398
5756 62.5500   2398   2444  .0417
5757 62.5600   2384   2445  .0419
5758 62.5700   2317   2445  .0432
5759 62.5800   2432   2446  .0411
5760 62.5900   2467   2447  .0405
5761 62.6000   2391   2447  .0418
5762 62.6100   2380   2448  .0420
5763 62.6200   2355   2449  .0425
5764 62.6300   2396   2449  .0417
5765 62.6400   2503   2450  .0400
5766 62.6500   2457   2450  .0407
5767 62.6600   2443   2451  .0409
5768 62.6700   2346   2451  .0426
5769 62.6800   2273   2451  .0440
5770 62.6900   2298   2452  .0435
5771 62.7000   2350   2452  .0426
5772 62.7100   2451   2451  .0408
5773 62.7200   2344   2451  .0427
5774 62.7300   2393   2451  .0418
5775 62.7400   2390   2450  .0418
5776 62.7500   2348   2450  .0426
5777 62.7600   2366   2449  .0423
5778 62.7700   2374   2448  .0421
5779 62.7800   2411   2448  .0415
5780 62.7900   2435   2447  .0411
5781 62.8000   2412   2446  .0415
5782 62.8100   2335   2446  .0428
5783 62.8200   2458   2445  .0407
5784 62.8300   2431   2445  .0411
5785 62.8400   2469   2444  .0405
5786 62.8500   2468   2444  .0405
5787 62.8600   2514   2444  .0398
5788 62.8700   2468   2444  .0405
5789 62.8800   2423   2445  .0413
5790 62.8900   2528   2445  .0396
5791 62.9000   2426   2446  .0412
5792 62.9100   2482   2447  .0403
5793 62.9200   2432   2448  .0411
5794 62.9300   2413   2449  .0414
5795 62.9400   2396   2450  .0417
5796 62.9500   2342   2451  .0427
5797 62.9600   2365   2453  .0423
5798 62.9700   2479   2455  .0403
5799 62.9800   2550   2456  .0392
5800 62.9900   2495   2458  .0401
5801 63.0000   2391   2459  .0418
5802 63.0100   2374   2461  .0421
5803 63.0200   2477   2462  .0404
5804 63.0300   2508   2463  .0399
5805 63.0400   2454   2464  .0407
5806 63.0500   2476   2465  .0404
5807 63.0600   2418   2466  .0414
5808 63.0700   2379   2466  .0420
5809 63.0800   2399   2466  .0417
5810 63.0900   2481   2466  .0403
5811 63.1000   2536   2465  .0394
5812 63.1100   2500   2465  .0400
5813 63.1200   2560   2464  .0391
5814 63.1300   2452   2463  .0408
5815 63.1400   2441   2462  .0410
5816 63.1500   2492   2460  .0401
5817 63.1600   2489   2459  .0402
5818 63.1700   2623   2457  .0381
5819 63.1800   2421   2455  .0413
5820 63.1900   2463   2453  .0406
5821 63.2000   2491   2451  .0401
5822 63.2100   2538   2449  .0394
5823 63.2200   2493   2446  .0401
5824 63.2300   2459   2444  .0407
5825 63.2400   2485   2441  .0402
5826 63.2500   2473   2438  .0404
5827 63.2600   2559   2436  .0391
5828 63.2700   2575   2433  .0388
5829 63.2800   2481   2430  .0403
5830 63.2900   2478   2427  .0404
5831 63.3000   2441   2425  .0410
5832 63.3100   2402   2422  .0416
5833 63.3200   2465   2419  .0406
5834 63.3300   2545   2417  .0393
5835 63.3400   2572   2414  .0389
5836 63.3500   2494   2411  .0401
5837 63.3600   2500   2409  .0400
5838 63.3700   2433   2406  .0411
5839 63.3800   2476   2404  .0404
5840 63.3900   2397   2402  .0417
5841 63.4000   2451   2400  .0408
5842 63.4100   2374   2398  .0421
5843 63.4200   2402   2396  .0416
5844 63.4300   2356   2394  .0424
5845 63.4400   2452   2392  .0408
5846 63.4500   2449   2390  .0408
5847 63.4600   2394   2389  .0418
5848 63.4700   2414   2387  .0414
5849 63.4800   2420   2386  .0413
5850 63.4900   2401   2385  .0416
5851 63.5000   2411   2384  .0415
5852 63.5100   2351   2383  .0425
5853 63.5200   2371   2382  .0422
5854 63.5300   2455   2382  .0407
5855 63.5400   2465   2381  .0406
5856 63.5500   2351   2381  .0425
5857 63.5600   2336   2380  .0428
5858 63.5700   2330   2380  .0429
5859 63.5800   2367   2380  .0422
5860 63.5900   2368   2379  .0422
5861 63.6000   2352   2379  .0425
5862 63.6100   2429   2379  .0412
5863 63.6200   2393   2378  .0418
5864 63.6300   2337   2378  .0428
5865 63.6400   2347   2378  .0426
5866 63.6500   2363   2378  .0423
5867 63.6600   2336   2378  .0428
5868 63.6700   2349   2378  .0426
5869 63.6800   2377   2378  .0421
5870 63.6900   2416   2378  .0414
5871 63.7000   2398   2378  .0417
5872 63.7100   2330   2379  .0429
5873 63.7200   2343   2379  .0427
5874 63.7300   2369   2379  .0422
5875 63.7400   2420   2380  .0413
5876 63.7500   2475   2380  .0404
5877 63.7600   2467   2381  .0405
5878 63.7700   2424   2381  .0413
5879 63.7800   2404   2382  .0416
5880 63.7900   2432   2382  .0411
5881 63.8000   2350   2383  .0426
5882 63.8100   2325   2383  .0430
5883 63.8200   2388   2384  .0419
5884 63.8300   2418   2384  .0414
5885 63.8400   2368   2384  .0422
5886 63.8500   2359   2384  .0424
5887 63.8600   2374   2384  .0421
5888 63.8700   2379   2384  .0420
5889 63.8800   2504   2384  .0399
5890 63.8900   2471   2384  .0405
5891 63.9000   2469   2384  .0405
5892 63.9100   2447   2384  .0409
5893 63.9200   2413   2384  .0414
5894 63.9300   2342   2384  .0427
5895 63.9400   2519   2384  .0397
5896 63.9500   2444   2384  .0409
5897 63.9600   2422   2384  .0413
5898 63.9700   2445   2384  .0409
5899 63.9800   2491   2384  .0401
5900 63.9900   2449   2384  .0408
5901 64.0000   2494   2384  .0401
5902 64.0100   2440   2384  .0410
5903 64.0200   2356   2384  .0424
5904 64.0300   2446   2384  .0409
5905 64.0400   2523   2384  .0396
5906 64.0500   2390   2384  .0418
5907 64.0600   2303   2384  .0434
5908 64.0700   2394   2384  .0418
5909 64.0800   2463   2384  .0406
5910 64.0900   2464   2383  .0406
5911 64.1000   2449   2383  .0408
5912 64.1100   2431   2383  .0411
5913 64.1200   2384   2383  .0419
5914 64.1300   2490   2383  .0402
5915 64.1400   2410   2383  .0415
5916 64.1500   2446   2383  .0409
5917 64.1600   2407   2382  .0415
5918 64.1700   2357   2382  .0424
5919 64.1800   2316   2382  .0432
5920 64.1900   2430   2382  .0412
5921 64.2000   2523   2382  .0396
5922 64.2100   2540   2382  .0394
5923 64.2200   2435   2381  .0411
5924 64.2300   2427   2381  .0412
5925 64.2400   2396   2381  .0417
5926 64.2500   2385   2381  .0419
5927 64.2600   2420   2382  .0413
5928 64.2700   2409   2382  .0415
5929 64.2800   2477   2382  .0404
5930 64.2900   2426   2382  .0412
5931 64.3000   2323   2382  .0430
5932 64.3100   2394   2382  .0418
5933 64.3200   2430   2383  .0412
5934 64.3300   2395   2383  .0418
5935 64.3400   2390   2383  .0418
5936 64.3500   2387   2383  .0419
5937 64.3600   2431   2383  .0411
5938 64.3700   2371   2382  .0422
5939 64.3800   2386   2382  .0419
5940 64.3900   2474   2382  .0404
5941 64.4000   2376   2381  .0421
5942 64.4100   2415   2381  .0414
5943 64.4200   2348   2380  .0426
5944 64.4300   2403   2380  .0416
5945 64.4400   2345   2380  .0426
5946 64.4500   2318   2379  .0431
5947 64.4600   2343   2379  .0427
5948 64.4700   2365   2379  .0423
5949 64.4800   2345   2379  .0426
5950 64.4900   2366   2379  .0423
5951 64.5000   2359   2379  .0424
5952 64.5100   2332   2379  .0429
5953 64.5200   2330   2379  .0429
5954 64.5300   2336   2380  .0428
5955 64.5400   2469   2380  .0405
5956 64.5500   2329   2381  .0429
5957 64.5600   2299   2382  .0435
5958 64.5700   2368   2382  .0422
5959 64.5800   2382   2383  .0420
5960 64.5900   2375   2384  .0421
5961 64.6000   2364   2385  .0423
5962 64.6100   2400   2386  .0417
5963 64.6200   2435   2387  .0411
5964 64.6300   2356   2388  .0424
5965 64.6400   2334   2389  .0428
5966 64.6500   2360   2390  .0424
5967 64.6600   2394   2391  .0418
5968 64.6700   2308   2392  .0433
5969 64.6800   2333   2393  .0429
5970 64.6900   2308   2393  .0433
5971 64.7000   2346   2394  .0426
5972 64.7100   2334   2395  .0428
5973 64.7200   2267   2395  .0441
5974 64.7300   2391   2396  .0418
5975 64.7400   2463   2396  .0406
5976 64.7500   2393   2397  .0418
5977 64.7600   2440   2397  .0410
5978 64.7700   2452   2397  .0408
5979 64.7800   2398   2398  .0417
5980 64.7900   2374   2398  .0421
5981 64.8000   2331   2399  .0429
5982 64.8100   2400   2399  .0417
5983 64.8200   2387   2399  .0419
5984 64.8300   2400   2399  .0417
5985 64.8400   2420   2400  .0413
5986 64.8500   2459   2400  .0407
5987 64.8600   2423   2400  .0413
5988 64.8700   2368   2400  .0422
5989 64.8800   2356   2400  .0424
5990 64.8900   2394   2399  .0418
5991 64.9000   2396   2399  .0417
5992 64.9100   2392   2398  .0418
5993 64.9200   2392   2398  .0418
5994 64.9300   2397   2397  .0417
5995 64.9400   2393   2396  .0418
5996 64.9500   2357   2395  .0424
5997 64.9600   2366   2394  .0423
5998 64.9700   2358   2393  .0424
5999 64.9800   2342   2392  .0427
6000 64.9900   2395   2391  .0418
6001 65.0000   2385   2390  .0419
6002 65.0100   2380   2388  .0420
6003 65.0200   2341   2387  .0427
6004 65.0300   2347   2386  .0426
6005 65.0400   2388   2385  .0419
6006 65.0500   2359   2384  .0424
6007 65.0600   2401   2382  .0416
6008 65.0700   2378   2381  .0421
6009 65.0800   2289   2380  .0437
6010 65.0900   2298   2379  .0435
6011 65.1000   2368   2378  .0422
6012 65.1100   2340   2377  .0427
6013 65.1200   2323   2376  .0430
6014 65.1300   2400   2375  .0417
6015 65.1400   2436   2375  .0411
6016 65.1500   2323   2374  .0430
6017 65.1600   2323   2373  .0430
6018 65.1700   2336   2372  .0428
6019 65.1800   2391   2371  .0418
6020 65.1900   2340   2370  .0427
6021 65.2000   2330   2370  .0429
6022 65.2100   2308   2369  .0433
6023 65.2200   2359   2368  .0424
6024 65.2300   2365   2367  .0423
6025 65.2400   2328   2366  .0430
6026 65.2500   2285   2366  .0438
6027 65.2600   2300   2365  .0435
6028 65.2700   2228   2364  .0449
6029 65.2800   2344   2363  .0427
6030 65.2900   2267   2362  .0441
6031 65.3000   2347   2362  .0426
6032 65.3100   2337   2361  .0428
6033 65.3200   2429   2360  .0412
6034 65.3300   2368   2360  .0422
6035 65.3400   2310   2360  .0433
6036 65.3500   2331   2359  .0429
6037 65.3600   2314   2359  .0432
6038 65.3700   2300   2359  .0435
6039 65.3800   2300   2359  .0435
6040 65.3900   2336   2359  .0428
6041 65.4000   2410   2359  .0415
6042 65.4100   2378   2359  .0421
6043 65.4200   2314   2360  .0432
6044 65.4300   2357   2360  .0424
6045 65.4400   2384   2361  .0419
6046 65.4500   2408   2362  .0415
6047 65.4600   2455   2363  .0407
6048 65.4700   2342   2364  .0427
6049 65.4800   2364   2364  .0423
6050 65.4900   2334   2365  .0428
6051 65.5000   2309   2366  .0433
6052 65.5100   2381   2367  .0420
6053 65.5200   2419   2368  .0413
6054 65.5300   2356   2369  .0424
6055 65.5400   2346   2370  .0426
6056 65.5500   2315   2371  .0432
6057 65.5600   2324   2372  .0430
6058 65.5700   2322   2373  .0431
6059 65.5800   2354   2373  .0425
6060 65.5900   2387   2374  .0419
6061 65.6000   2357   2375  .0424
6062 65.6100   2354   2376  .0425
6063 65.6200   2312   2376  .0433
6064 65.6300   2298   2377  .0435
6065 65.6400   2341   2378  .0427
6066 65.6500   2450   2379  .0408
6067 65.6600   2457   2380  .0407
6068 65.6700   2347   2381  .0426
6069 65.6800   2340   2382  .0427
6070 65.6900   2378   2384  .0421
6071 65.7000   2396   2385  .0417
6072 65.7100   2291   2386  .0436
6073 65.7200   2314   2388  .0432
6074 65.7300   2367   2389  .0422
6075 65.7400   2348   2391  .0426
6076 65.7500   2397   2393  .0417
6077 65.7600   2444   2395  .0409
6078 65.7700   2410   2397  .0415
6079 65.7800   2405   2398  .0416
6080 65.7900   2555   2400  .0391
6081 65.8000   2378   2402  .0421
6082 65.8100   2368   2404  .0422
6083 65.8200   2421   2406  .0413
6084 65.8300   2467   2408  .0405
6085 65.8400   2487   2410  .0402
6086 65.8500   2430   2412  .0412
6087 65.8600   2431   2413  .0411
6088 65.8700   2378   2415  .0421
6089 65.8800   2393   2416  .0418
6090 65.8900   2420   2417  .0413
6091 65.9000   2422   2418  .0413
6092 65.9100   2561   2418  .0390
6093 65.9200   2486   2419  .0402
6094 65.9300   2319   2419  .0431
6095 65.9400   2394   2419  .0418
6096 65.9500   2447   2419  .0409
6097 65.9600   2454   2419  .0407
6098 65.9700   2450   2419  .0408
6099 65.9800   2435   2419  .0411
6100 65.9900   2389   2419  .0419
6101 66.0000   2390   2419  .0418
6102 66.0100   2368   2419  .0422
6103 66.0200   2482   2419  .0403
6104 66.0300   2448   2419  .0408
6105 66.0400   2393   2419  .0418
6106 66.0500   2375   2420  .0421
6107 66.0600   2410   2420  .0415
6108 66.0700   2360   2421  .0424
6109 66.0800   2354   2421  .0425
6110 66.0900   2473   2422  .0404
6111 66.1000   2509   2423  .0399
6112 66.1100   2421   2424  .0413
6113 66.1200   2388   2425  .0419
6114 66.1300   2426   2426  .0412
6115 66.1400   2414   2427  .0414
6116 66.1500   2348   2429  .0426
6117 66.1600   2473   2430  .0404
6118 66.1700   2403   2431  .0416
6119 66.1800   2437   2432  .0410
6120 66.1900   2471   2434  .0405
6121 66.2000   2472   2435  .0405
6122 66.2100   2436   2436  .0411
6123 66.2200   2460   2437  .0407
6124 66.2300   2391   2438  .0418
6125 66.2400   2383   2439  .0420
6126 66.2500   2369   2440  .0422
6127 66.2600   2447   2440  .0409
6128 66.2700   2471   2441  .0405
6129 66.2800   2549   2442  .0392
6130 66.2900   2504   2442  .0399
6131 66.3000   2492   2443  .0401
6132 66.3100   2474   2443  .0404
6133 66.3200   2590   2443  .0386
6134 66.3300   2511   2444  .0398
6135 66.3400   2400   2444  .0417
6136 66.3500   2437   2444  .0410
6137 66.3600   2424   2444  .0413
6138 66.3700   2388   2444  .0419
6139 66.3800   2384   2444  .0419
6140 66.3900   2477   2444  .0404
6141 66.4000   2444   2444  .0409
6142 66.4100   2442   2444  .0410
6143 66.4200   2446   2444  .0409
6144 66.4300   2484   2444  .0403
6145 66.4400   2531   2443  .0395
6146 66.4500   2479   2443  .0403
6147 66.4600   2362   2443  .0423
6148 66.4700   2380   2443  .0420
6149 66.4800   2468   2442  .0405
6150 66.4900   2441   2441  .0410
6151 66.5000   2440   2441  .0410
6152 66.5100   2431   2440  .0411
6153 66.5200   2374   2439  .0421
6154 66.5300   2420   2438  .0413
6155 66.5400   2411   2437  .0415
6156 66.5500   2462   2436  .0406
6157 66.5600   2503   2435  .0400
6158 66.5700   2432   2433  .0411
6159 66.5800   2357   2432  .0424
6160 66.5900   2378   2430  .0421
6161 66.6000   2430   2429  .0412
6162 66.6100   2409   2427  .0415
6163 66.6200   2365   2426  .0423
6164 66.6300   2368   2425  .0422
6165 66.6400   2396   2423  .0417
6166 66.6500   2459   2422  .0407
6167 66.6600   2461   2421  .0406
6168 66.6700   2441   2419  .0410
6169 66.6800   2450   2418  .0408
6170 66.6900   2468   2417  .0405
6171 66.7000   2482   2416  .0403
6172 66.7100   2445   2414  .0409
6173 66.7200   2475   2413  .0404
6174 66.7300   2446   2412  .0409
6175 66.7400   2426   2411  .0412
6176 66.7500   2361   2410  .0424
6177 66.7600   2329   2409  .0429
6178 66.7700   2393   2407  .0418
6179 66.7800   2292   2406  .0436
6180 66.7900   2393   2405  .0418
6181 66.8000   2432   2404  .0411
6182 66.8100   2357   2403  .0424
6183 66.8200   2310   2402  .0433
6184 66.8300   2331   2401  .0429
6185 66.8400   2324   2400  .0430
6186 66.8500   2309   2400  .0433
6187 66.8600   2345   2399  .0426
6188 66.8700   2412   2399  .0415
6189 66.8800   2517   2399  .0397
6190 66.8900   2475   2399  .0404
6191 66.9000   2449   2399  .0408
6192 66.9100   2385   2400  .0419
6193 66.9200   2411   2401  .0415
6194 66.9300   2396   2402  .0417
6195 66.9400   2372   2404  .0422
6196 66.9500   2419   2406  .0413
6197 66.9600   2411   2408  .0415
6198 66.9700   2311   2410  .0433
6199 66.9800   2330   2412  .0429
6200 66.9900   2422   2414  .0413
6201 67.0000   2376   2416  .0421
6202 67.0100   2393   2418  .0418
6203 67.0200   2392   2419  .0418
6204 67.0300   2317   2420  .0432
6205 67.0400   2340   2421  .0427
6206 67.0500   2409   2421  .0415
6207 67.0600   2364   2421  .0423
6208 67.0700   2438   2420  .0410
6209 67.0800   2370   2419  .0422
6210 67.0900   2391   2418  .0418
6211 67.1000   2383   2418  .0420
6212 67.1100   2388   2416  .0419
6213 67.1200   2367   2415  .0422
6214 67.1300   2410   2414  .0415
6215 67.1400   2394   2413  .0418
6216 67.1500   2437   2412  .0410
6217 67.1600   2428   2410  .0412
6218 67.1700   2333   2409  .0429
6219 67.1800   2367   2407  .0422
6220 67.1900   2421   2406  .0413
6221 67.2000   2326   2404  .0430
6222 67.2100   2360   2403  .0424
6223 67.2200   2381   2401  .0420
6224 67.2300   2361   2400  .0424
6225 67.2400   2396   2398  .0417
6226 67.2500   2424   2397  .0413
6227 67.2600   2388   2395  .0419
6228 67.2700   2332   2394  .0429
6229 67.2800   2313   2392  .0432
6230 67.2900   2440   2391  .0410
6231 67.3000   2431   2389  .0411
6232 67.3100   2451   2388  .0408
6233 67.3200   2398   2386  .0417
6234 67.3300   2402   2385  .0416
6235 67.3400   2495   2383  .0401
6236 67.3500   2445   2382  .0409
6237 67.3600   2378   2380  .0421
6238 67.3700   2397   2379  .0417
6239 67.3800   2328   2378  .0430
6240 67.3900   2348   2376  .0426
6241 67.4000   2358   2375  .0424
6242 67.4100   2374   2374  .0421
6243 67.4200   2447   2373  .0409
6244 67.4300   2327   2372  .0430
6245 67.4400   2295   2371  .0436
6246 67.4500   2341   2370  .0427
6247 67.4600   2412   2369  .0415
6248 67.4700   2477   2368  .0404
6249 67.4800   2488   2367  .0402
6250 67.4900   2463   2366  .0406
6251 67.5000   2364   2366  .0423
6252 67.5100   2405   2365  .0416
6253 67.5200   2321   2364  .0431
6254 67.5300   2359   2363  .0424
6255 67.5400   2337   2363  .0428
6256 67.5500   2335   2362  .0428
6257 67.5600   2333   2361  .0429
6258 67.5700   2406   2361  .0416
6259 67.5800   2394   2360  .0418
6260 67.5900   2385   2359  .0419
6261 67.6000   2375   2359  .0421
6262 67.6100   2347   2358  .0426
6263 67.6200   2378   2358  .0421
6264 67.6300   2343   2357  .0427
6265 67.6400   2412   2357  .0415
6266 67.6500   2419   2356  .0413
6267 67.6600   2372   2356  .0422
6268 67.6700   2391   2355  .0418
6269 67.6800   2405   2355  .0416
6270 67.6900   2376   2355  .0421
6271 67.7000   2369   2355  .0422
6272 67.7100   2368   2354  .0422
6273 67.7200   2389   2354  .0419
6274 67.7300   2341   2354  .0427
6275 67.7400   2458   2354  .0407
6276 67.7500   2390   2355  .0418
6277 67.7600   2314   2355  .0432
6278 67.7700   2336   2355  .0428
6279 67.7800   2370   2355  .0422
6280 67.7900   2314   2356  .0432
6281 67.8000   2388   2356  .0419
6282 67.8100   2423   2356  .0413
6283 67.8200   2405   2357  .0416
6284 67.8300   2355   2357  .0425
6285 67.8400   2363   2358  .0423
6286 67.8500   2316   2358  .0432
6287 67.8600   2316   2359  .0432
6288 67.8700   2297   2359  .0435
6289 67.8800   2341   2360  .0427
6290 67.8900   2298   2360  .0435
6291 67.9000   2393   2361  .0418
6292 67.9100   2474   2361  .0404
6293 67.9200   2399   2361  .0417
6294 67.9300   2299   2362  .0435
6295 67.9400   2276   2362  .0439
6296 67.9500   2309   2362  .0433
6297 67.9600   2326   2363  .0430
6298 67.9700   2416   2363  .0414
6299 67.9800   2441   2364  .0410
6300 67.9900   2353   2364  .0425
6301 68.0000   2410   2364  .0415
6302 68.0100   2467   2365  .0405
6303 68.0200   2386   2365  .0419
6304 68.0300   2366   2365  .0423
6305 68.0400   2417   2366  .0414
6306 68.0500   2423   2366  .0413
6307 68.0600   2445   2367  .0409
6308 68.0700   2413   2367  .0414
6309 68.0800   2390   2368  .0418
6310 68.0900   2420   2368  .0413
6311 68.1000   2411   2369  .0415
6312 68.1100   2469   2369  .0405
6313 68.1200   2367   2370  .0422
6314 68.1300   2323   2371  .0430
6315 68.1400   2363   2372  .0423
6316 68.1500   2460   2373  .0407
6317 68.1600   2364   2374  .0423
6318 68.1700   2441   2374  .0410
6319 68.1800   2467   2375  .0405
6320 68.1900   2460   2376  .0407
6321 68.2000   2419   2377  .0413
6322 68.2100   2366   2378  .0423
6323 68.2200   2404   2379  .0416
6324 68.2300   2425   2380  .0412
6325 68.2400   2464   2381  .0406
6326 68.2500   2361   2382  .0424
6327 68.2600   2404   2383  .0416
6328 68.2700   2421   2384  .0413
6329 68.2800   2406   2385  .0416
6330 68.2900   2336   2386  .0428
6331 68.3000   2409   2386  .0415
6332 68.3100   2447   2387  .0409
6333 68.3200   2384   2388  .0419
6334 68.3300   2389   2388  .0419
6335 68.3400   2356   2389  .0424
6336 68.3500   2407   2389  .0415
6337 68.3600   2467   2390  .0405
6338 68.3700   2435   2390  .0411
6339 68.3800   2502   2391  .0400
6340 68.3900   2391   2391  .0418
6341 68.4000   2326   2392  .0430
6342 68.4100   2366   2392  .0423
6343 68.4200   2363   2392  .0423
6344 68.4300   2417   2393  .0414
6345 68.4400   2439   2393  .0410
6346 68.4500   2426   2394  .0412
6347 68.4600   2485   2394  .0402
6348 68.4700   2478   2394  .0404
6349 68.4800   2420   2395  .0413
6350 68.4900   2422   2395  .0413
6351 68.5000   2423   2396  .0413
6352 68.5100   2472   2396  .0405
6353 68.5200   2451   2396  .0408
6354 68.5300   2422   2397  .0413
6355 68.5400   2435   2397  .0411
6356 68.5500   2402   2398  .0416
6357 68.5600   2389   2398  .0419
6358 68.5700   2363   2398  .0423
6359 68.5800   2397   2399  .0417
6360 68.5900   2499   2399  .0400
6361 68.6000   2424   2400  .0413
6362 68.6100   2430   2400  .0412
6363 68.6200   2405   2400  .0416
6364 68.6300   2450   2401  .0408
6365 68.6400   2439   2401  .0410
6366 68.6500   2503   2402  .0400
6367 68.6600   2498   2402  .0400
6368 68.6700   2402   2403  .0416
6369 68.6800   2443   2403  .0409
6370 68.6900   2468   2404  .0405
6371 68.7000   2540   2404  .0394
6372 68.7100   2459   2405  .0407
6373 68.7200   2398   2405  .0417
6374 68.7300   2372   2405  .0422
6375 68.7400   2386   2406  .0419
6376 68.7500   2373   2406  .0421
6377 68.7600   2395   2406  .0418
6378 68.7700   2410   2407  .0415
6379 68.7800   2440   2407  .0410
6380 68.7900   2505   2407  .0399
6381 68.8000   2526   2408  .0396
6382 68.8100   2397   2408  .0417
6383 68.8200   2418   2408  .0414
6384 68.8300   2433   2408  .0411
6385 68.8400   2370   2408  .0422
6386 68.8500   2384   2408  .0419
6387 68.8600   2403   2408  .0416
6388 68.8700   2372   2408  .0422
6389 68.8800   2445   2408  .0409
6390 68.8900   2472   2407  .0405
6391 68.9000   2493   2407  .0401
6392 68.9100   2418   2406  .0414
6393 68.9200   2479   2405  .0403
6394 68.9300   2516   2404  .0397
6395 68.9400   2476   2403  .0404
6396 68.9500   2473   2403  .0404
6397 68.9600   2359   2402  .0424
6398 68.9700   2384   2401  .0419
6399 68.9800   2423   2400  .0413
6400 68.9900   2421   2399  .0413
6401 69.0000   2359   2399  .0424
6402 69.0100   2383   2398  .0420
6403 69.0200   2418   2397  .0414
6404 69.0300   2393   2397  .0418
6405 69.0400   2420   2396  .0413
6406 69.0500   2378   2396  .0421
6407 69.0600   2372   2396  .0422
6408 69.0700   2412   2396  .0415
6409 69.0800   2402   2396  .0416
6410 69.0900   2480   2396  .0403
6411 69.1000   2489   2396  .0402
6412 69.1100   2469   2396  .0405
6413 69.1200   2421   2397  .0413
6414 69.1300   2334   2397  .0428
6415 69.1400   2428   2398  .0412
6416 69.1500   2441   2398  .0410
6417 69.1600   2377   2399  .0421
6418 69.1700   2384   2399  .0419
6419 69.1800   2430   2400  .0412
6420 69.1900   2438   2401  .0410
6421 69.2000   2432   2401  .0411
6422 69.2100   2434   2402  .0411
6423 69.2200   2450   2402  .0408
6424 69.2300   2476   2403  .0404
6425 69.2400   2400   2403  .0417
6426 69.2500   2333   2403  .0429
6427 69.2600   2384   2404  .0419
6428 69.2700   2380   2404  .0420
6429 69.2800   2394   2404  .0418
6430 69.2900   2383   2404  .0420
6431 69.3000   2409   2405  .0415
6432 69.3100   2384   2405  .0419
6433 69.3200   2410   2406  .0415
6434 69.3300   2472   2407  .0405
6435 69.3400   2369   2407  .0422
6436 69.3500   2407   2408  .0415
6437 69.3600   2397   2410  .0417
6438 69.3700   2373   2411  .0421
6439 69.3800   2422   2412  .0413
6440 69.3900   2390   2413  .0418
6441 69.4000   2391   2415  .0418
6442 69.4100   2414   2416  .0414
6443 69.4200   2416   2417  .0414
6444 69.4300   2480   2418  .0403
6445 69.4400   2375   2419  .0421
6446 69.4500   2414   2420  .0414
6447 69.4600   2399   2421  .0417
6448 69.4700   2425   2421  .0412
6449 69.4800   2427   2421  .0412
6450 69.4900   2407   2421  .0415
6451 69.5000   2417   2422  .0414
6452 69.5100   2423   2422  .0413
6453 69.5200   2420   2422  .0413
6454 69.5300   2393   2422  .0418
6455 69.5400   2416   2422  .0414
6456 69.5500   2396   2422  .0417
6457 69.5600   2401   2423  .0416
6458 69.5700   2414   2423  .0414
6459 69.5800   2434   2423  .0411
6460 69.5900   2436   2424  .0411
6461 69.6000   2426   2424  .0412
6462 69.6100   2441   2424  .0410
6463 69.6200   2397   2424  .0417
6464 69.6300   2364   2424  .0423
6465 69.6400   2378   2424  .0421
6466 69.6500   2406   2424  .0416
6467 69.6600   2442   2424  .0410
6468 69.6700   2468   2424  .0405
6469 69.6800   2524   2424  .0396
6470 69.6900   2453   2423  .0408
6471 69.7000   2429   2422  .0412
6472 69.7100   2421   2422  .0413
6473 69.7200   2459   2421  .0407
6474 69.7300   2380   2420  .0420
6475 69.7400   2442   2419  .0410
6476 69.7500   2441   2419  .0410
6477 69.7600   2440   2418  .0410
6478 69.7700   2410   2417  .0415
6479 69.7800   2465   2416  .0406
6480 69.7900   2460   2415  .0407
6481 69.8000   2431   2415  .0411
6482 69.8100   2463   2414  .0406
6483 69.8200   2451   2413  .0408
6484 69.8300   2426   2413  .0412
6485 69.8400   2430   2412  .0412
6486 69.8500   2414   2411  .0414
6487 69.8600   2455   2411  .0407
6488 69.8700   2475   2410  .0404
6489 69.8800   2445   2410  .0409
6490 69.8900   2391   2410  .0418
6491 69.9000   2426   2409  .0412
6492 69.9100   2426   2409  .0412
6493 69.9200   2386   2409  .0419
6494 69.9300   2440   2408  .0410
6495 69.9400   2415   2408  .0414
6496 69.9500   2449   2408  .0408
6497 69.9600   2365   2407  .0423
6498 69.9700   2283   2407  .0438
6499 69.9800   2305   2407  .0434
6500 69.9900   2373   2407  .0421
6501 70.0000   2490   2406  .0402
6502 70.0100   2475   2406  .0404
6503 70.0200   2397   2406  .0417
6504 70.0300   2482   2406  .0403
6505 70.0400   2441   2406  .0410
6506 70.0500   2435   2406  .0411
6507 70.0600   2404   2406  .0416
6508 70.0700   2473   2406  .0404
6509 70.0800   2416   2406  .0414
6510 70.0900   2357   2406  .0424
6511 70.1000   2449   2406  .0408
6512 70.1100   2555   2406  .0391
6513 70.1200   2371   2407  .0422
6514 70.1300   2397   2407  .0417
6515 70.1400   2357   2407  .0424
6516 70.1500   2452   2408  .0408
6517 70.1600   2460   2408  .0407
6518 70.1700   2385   2409  .0419
6519 70.1800   2492   2410  .0401
6520 70.1900   2445   2411  .0409
6521 70.2000   2432   2411  .0411
6522 70.2100   2441   2412  .0410
6523 70.2200   2428   2413  .0412
6524 70.2300   2335   2414  .0428
6525 70.2400   2385   2415  .0419
6526 70.2500   2471   2417  .0405
6527 70.2600   2412   2418  .0415
6528 70.2700   2433   2419  .0411
6529 70.2800   2424   2420  .0413
6530 70.2900   2472   2421  .0405
6531 70.3000   2407   2422  .0415
6532 70.3100   2335   2423  .0428
6533 70.3200   2439   2424  .0410
6534 70.3300   2327   2424  .0430
6535 70.3400   2407   2425  .0415
6536 70.3500   2382   2426  .0420
6537 70.3600   2341   2426  .0427
6538 70.3700   2412   2426  .0415
6539 70.3800   2415   2426  .0414
6540 70.3900   2379   2427  .0420
6541 70.4000   2416   2426  .0414
6542 70.4100   2405   2426  .0416
6543 70.4200   2386   2426  .0419
6544 70.4300   2395   2426  .0418
6545 70.4400   2423   2426  .0413
6546 70.4500   2379   2425  .0420
6547 70.4600   2336   2425  .0428
6548 70.4700   2357   2425  .0424
6549 70.4800   2374   2424  .0421
6550 70.4900   2439   2424  .0410
6551 70.5000   2417   2424  .0414
6552 70.5100   2479   2423  .0403
6553 70.5200   2345   2423  .0426
6554 70.5300   2400   2423  .0417
6555 70.5400   2397   2423  .0417
6556 70.5500   2404   2422  .0416
6557 70.5600   2428   2422  .0412
6558 70.5700   2403   2422  .0416
6559 70.5800   2423   2422  .0413
6560 70.5900   2343   2422  .0427
6561 70.6000   2350   2422  .0426
6562 70.6100   2380   2423  .0420
6563 70.6200   2396   2423  .0417
6564 70.6300   2379   2423  .0420
6565 70.6400   2402   2424  .0416
6566 70.6500   2390   2424  .0418
6567 70.6600   2424   2425  .0413
6568 70.6700   2376   2426  .0421
6569 70.6800   2408   2427  .0415
6570 70.6900   2448   2428  .0408
6571 70.7000   2447   2429  .0409
6572 70.7100   2377   2430  .0421
6573 70.7200   2435   2431  .0411
6574 70.7300   2412   2432  .0415
6575 70.7400   2415   2433  .0414
6576 70.7500   2389   2435  .0419
6577 70.7600   2419   2436  .0413
6578 70.7700   2423   2437  .0413
6579 70.7800   2434   2438  .0411
6580 70.7900   2432   2439  .0411
6581 70.8000   2453   2440  .0408
6582 70.8100   2413   2441  .0414
6583 70.8200   2409   2442  .0415
6584 70.8300   2417   2443  .0414
6585 70.8400   2476   2443  .0404
6586 70.8500   2426   2443  .0412
6587 70.8600   2431   2444  .0411
6588 70.8700   2450   2444  .0408
6589 70.8800   2409   2443  .0415
6590 70.8900   2465   2443  .0406
6591 70.9000   2483   2443  .0403
6592 70.9100   2502   2443  .0400
6593 70.9200   2497   2442  .0400
6594 70.9300   2434   2442  .0411
6595 70.9400   2442   2442  .0410
6596 70.9500   2425   2442  .0412
6597 70.9600   2444   2442  .0409
6598 70.9700   2420   2441  .0413
6599 70.9800   2425   2441  .0412
6600 70.9900   2466   2441  .0406
6601 71.0000   2426   2441  .0412
6602 71.0100   2347   2441  .0426
6603 71.0200   2380   2441  .0420
6604 71.0300   2420   2440  .0413
6605 71.0400   2501   2440  .0400
6606 71.0500   2472   2440  .0405
6607 71.0600   2471   2440  .0405
6608 71.0700   2431   2440  .0411
6609 71.0800   2519   2440  .0397
6610 71.0900   2434   2439  .0411
6611 71.1000   2392   2439  .0418
6612 71.1100   2413   2439  .0414
6613 71.1200   2399   2439  .0417
6614 71.1300   2381   2439  .0420
6615 71.1400   2407   2439  .0415
6616 71.1500   2350   2438  .0426
6617 71.1600   2399   2438  .0417
6618 71.1700   2396   2438  .0417
6619 71.1800   2394   2438  .0418
6620 71.1900   2508   2438  .0399
6621 71.2000   2423   2437  .0413
6622 71.2100   2439   2437  .0410
6623 71.2200   2364   2437  .0423
6624 71.2300   2375   2436  .0421
6625 71.2400   2452   2436  .0408
6626 71.2500   2480   2436  .0403
6627 71.2600   2441   2435  .0410
6628 71.2700   2437   2435  .0410
6629 71.2800   2395   2434  .0418
6630 71.2900   2369   2434  .0422
6631 71.3000   2285   2434  .0438
6632 71.3100   2368   2433  .0422
6633 71.3200   2369   2433  .0422
6634 71.3300   2417   2432  .0414
6635 71.3400   2452   2432  .0408
6636 71.3500   2410   2431  .0415
6637 71.3600   2429   2431  .0412
6638 71.3700   2498   2430  .0400
6639 71.3800   2465   2430  .0406
6640 71.3900   2358   2430  .0424
6641 71.4000   2322   2429  .0431
6642 71.4100   2366   2429  .0423
6643 71.4200   2303   2429  .0434
6644 71.4300   2357   2428  .0424
6645 71.4400   2408   2428  .0415
6646 71.4500   2343   2428  .0427
6647 71.4600   2337   2427  .0428
6648 71.4700   2340   2427  .0427
6649 71.4800   2357   2427  .0424
6650 71.4900   2387   2427  .0419
6651 71.5000   2389   2426  .0419
6652 71.5100   2407   2426  .0415
6653 71.5200   2326   2425  .0430
6654 71.5300   2361   2425  .0424
6655 71.5400   2465   2425  .0406
6656 71.5500   2401   2424  .0416
6657 71.5600   2380   2424  .0420
6658 71.5700   2401   2423  .0416
6659 71.5800   2418   2423  .0414
6660 71.5900   2440   2423  .0410
6661 71.6000   2455   2422  .0407
6662 71.6100   2429   2422  .0412
6663 71.6200   2421   2422  .0413
6664 71.6300   2395   2422  .0418
6665 71.6400   2331   2422  .0429
6666 71.6500   2402   2422  .0416
6667 71.6600   2368   2422  .0422
6668 71.6700   2356   2422  .0424
6669 71.6800   2375   2423  .0421
6670 71.6900   2353   2423  .0425
6671 71.7000   2399   2423  .0417
6672 71.7100   2419   2423  .0413
6673 71.7200   2363   2424  .0423
6674 71.7300   2370   2424  .0422
6675 71.7400   2332   2424  .0429
6676 71.7500   2406   2425  .0416
6677 71.7600   2399   2425  .0417
6678 71.7700   2452   2425  .0408
6679 71.7800   2420   2425  .0413
6680 71.7900   2395   2426  .0418
6681 71.8000   2414   2426  .0414
6682 71.8100   2357   2426  .0424
6683 71.8200   2347   2426  .0426
6684 71.8300   2414   2426  .0414
6685 71.8400   2469   2426  .0405
6686 71.8500   2363   2426  .0423
6687 71.8600   2352   2426  .0425
6688 71.8700   2334   2426  .0428
6689 71.8800   2378   2426  .0421
6690 71.8900   2436   2425  .0411
6691 71.9000   2461   2425  .0406
6692 71.9100   2423   2425  .0413
6693 71.9200   2418   2424  .0414
6694 71.9300   2487   2424  .0402
6695 71.9400   2381   2423  .0420
6696 71.9500   2413   2423  .0414
6697 71.9600   2486   2422  .0402
6698 71.9700   2383   2422  .0420
6699 71.9800   2390   2421  .0418
6700 71.9900   2362   2420  .0423
6701 72.0000   2439   2420  .0410
6702 72.0100   2420   2419  .0413
6703 72.0200   2390   2418  .0418
6704 72.0300   2547   2417  .0393
6705 72.0400   2435   2417  .0411
6706 72.0500   2344   2416  .0427
6707 72.0600   2363   2415  .0423
6708 72.0700   2279   2415  .0439
6709 72.0800   2361   2414  .0424
6710 72.0900   2399   2413  .0417
6711 72.1000   2448   2413  .0408
6712 72.1100   2507   2412  .0399
6713 72.1200   2439   2412  .0410
6714 72.1300   2452   2411  .0408
6715 72.1400   2437   2411  .0410
6716 72.1500   2387   2411  .0419
6717 72.1600   2353   2410  .0425
6718 72.1700   2367   2410  .0422
6719 72.1800   2325   2410  .0430
6720 72.1900   2439   2410  .0410
6721 72.2000   2476   2410  .0404
6722 72.2100   2338   2410  .0428
6723 72.2200   2343   2409  .0427
6724 72.2300   2433   2409  .0411
6725 72.2400   2412   2409  .0415
6726 72.2500   2420   2409  .0413
6727 72.2600   2402   2409  .0416
6728 72.2700   2367   2409  .0422
6729 72.2800   2426   2410  .0412
6730 72.2900   2442   2410  .0410
6731 72.3000   2395   2410  .0418
6732 72.3100   2351   2410  .0425
6733 72.3200   2381   2410  .0420
6734 72.3300   2393   2410  .0418
6735 72.3400   2367   2410  .0422
6736 72.3500   2326   2411  .0430
6737 72.3600   2362   2411  .0423
6738 72.3700   2339   2411  .0428
6739 72.3800   2309   2411  .0433
6740 72.3900   2379   2412  .0420
6741 72.4000   2357   2412  .0424
6742 72.4100   2318   2412  .0431
6743 72.4200   2304   2412  .0434
6744 72.4300   2381   2412  .0420
6745 72.4400   2428   2413  .0412
6746 72.4500   2410   2413  .0415
6747 72.4600   2408   2413  .0415
6748 72.4700   2473   2413  .0404
6749 72.4800   2412   2414  .0415
6750 72.4900   2437   2414  .0410
6751 72.5000   2450   2414  .0408
6752 72.5100   2412   2414  .0415
6753 72.5200   2431   2415  .0411
6754 72.5300   2396   2415  .0417
6755 72.5400   2402   2415  .0416
6756 72.5500   2399   2416  .0417
6757 72.5600   2373   2416  .0421
6758 72.5700   2360   2416  .0424
6759 72.5800   2433   2417  .0411
6760 72.5900   2422   2417  .0413
6761 72.6000   2430   2418  .0412
6762 72.6100   2490   2419  .0402
6763 72.6200   2476   2419  .0404
6764 72.6300   2409   2420  .0415
6765 72.6400   2373   2420  .0421
6766 72.6500   2438   2421  .0410
6767 72.6600   2398   2422  .0417
6768 72.6700   2429   2422  .0412
6769 72.6800   2399   2423  .0417
6770 72.6900   2429   2423  .0412
6771 72.7000   2469   2424  .0405
6772 72.7100   2419   2424  .0413
6773 72.7200   2425   2424  .0412
6774 72.7300   2456   2424  .0407
6775 72.7400   2437   2424  .0410
6776 72.7500   2408   2424  .0415
6777 72.7600   2433   2424  .0411
6778 72.7700   2470   2424  .0405
6779 72.7800   2424   2424  .0413
6780 72.7900   2437   2424  .0410
6781 72.8000   2438   2423  .0410
6782 72.8100   2400   2423  .0417
6783 72.8200   2422   2423  .0413
6784 72.8300   2388   2423  .0419
6785 72.8400   2387   2422  .0419
6786 72.8500   2469   2422  .0405
6787 72.8600   2383   2422  .0420
6788 72.8700   2417   2421  .0414
6789 72.8800   2439   2421  .0410
6790 72.8900   2387   2421  .0419
6791 72.9000   2434   2421  .0411
6792 72.9100   2372   2420  .0422
6793 72.9200   2420   2420  .0413
6794 72.9300   2372   2420  .0422
6795 72.9400   2368   2419  .0422
6796 72.9500   2357   2419  .0424
6797 72.9600   2416   2419  .0414
6798 72.9700   2385   2419  .0419
6799 72.9800   2385   2418  .0419
6800 72.9900   2426   2418  .0412
6801 73.0000   2499   2418  .0400
6802 73.0100   2486   2417  .0402
6803 73.0200   2402   2417  .0416
6804 73.0300   2483   2416  .0403
6805 73.0400   2506   2416  .0399
6806 73.0500   2421   2416  .0413
6807 73.0600   2448   2415  .0408
6808 73.0700   2493   2415  .0401
6809 73.0800   2356   2415  .0424
6810 73.0900   2457   2414  .0407
6811 73.1000   2461   2414  .0406
6812 73.1100   2401   2414  .0416
6813 73.1200   2368   2414  .0422
6814 73.1300   2324   2414  .0430
6815 73.1400   2500   2413  .0400
6816 73.1500   2412   2413  .0415
6817 73.1600   2447   2413  .0409
6818 73.1700   2411   2413  .0415
6819 73.1800   2468   2413  .0405
6820 73.1900   2492   2413  .0401
6821 73.2000   2456   2413  .0407
6822 73.2100   2398   2413  .0417
6823 73.2200   2404   2414  .0416
6824 73.2300   2352   2414  .0425
6825 73.2400   2375   2414  .0421
6826 73.2500   2399   2415  .0417
6827 73.2600   2386   2415  .0419
6828 73.2700   2365   2416  .0423
6829 73.2800   2461   2416  .0406
6830 73.2900   2462   2417  .0406
6831 73.3000   2456   2418  .0407
6832 73.3100   2466   2418  .0406
6833 73.3200   2467   2419  .0405
6834 73.3300   2443   2420  .0409
6835 73.3400   2435   2421  .0411
6836 73.3500   2408   2422  .0415
6837 73.3600   2455   2423  .0407
6838 73.3700   2399   2423  .0417
6839 73.3800   2386   2424  .0419
6840 73.3900   2542   2424  .0393
6841 73.4000   2624   2425  .0381
6842 73.4100   2455   2425  .0407
6843 73.4200   2473   2425  .0404
6844 73.4300   2460   2425  .0407
6845 73.4400   2465   2425  .0406
6846 73.4500   2525   2425  .0396
6847 73.4600   2440   2424  .0410
6848 73.4700   2440   2424  .0410
6849 73.4800   2473   2424  .0404
6850 73.4900   2399   2423  .0417
6851 73.5000   2433   2423  .0411
6852 73.5100   2470   2422  .0405
6853 73.5200   2482   2422  .0403
6854 73.5300   2429   2421  .0412
6855 73.5400   2413   2420  .0414
6856 73.5500   2428   2420  .0412
6857 73.5600   2449   2419  .0408
6858 73.5700   2444   2418  .0409
6859 73.5800   2420   2417  .0413
6860 73.5900   2400   2417  .0417
6861 73.6000   2396   2416  .0417
6862 73.6100   2392   2415  .0418
6863 73.6200   2407   2414  .0415
6864 73.6300   2382   2414  .0420
6865 73.6400   2417   2413  .0414
6866 73.6500   2457   2412  .0407
6867 73.6600   2475   2412  .0404
6868 73.6700   2400   2411  .0417
6869 73.6800   2414   2410  .0414
6870 73.6900   2456   2410  .0407
6871 73.7000   2459   2409  .0407
6872 73.7100   2514   2409  .0398
6873 73.7200   2521   2408  .0397
6874 73.7300   2427   2408  .0412
6875 73.7400   2466   2407  .0406
6876 73.7500   2368   2407  .0422
6877 73.7600   2388   2406  .0419
6878 73.7700   2447   2406  .0409
6879 73.7800   2484   2406  .0403
6880 73.7900   2381   2406  .0420
6881 73.8000   2429   2406  .0412
6882 73.8100   2384   2405  .0419
6883 73.8200   2458   2405  .0407
6884 73.8300   2377   2405  .0421
6885 73.8400   2363   2405  .0423
6886 73.8500   2351   2405  .0425
6887 73.8600   2334   2406  .0428
6888 73.8700   2336   2406  .0428
6889 73.8800   2317   2406  .0432
6890 73.8900   2393   2406  .0418
6891 73.9000   2387   2406  .0419
6892 73.9100   2364   2406  .0423
6893 73.9200   2379   2406  .0420
6894 73.9300   2330   2406  .0429
6895 73.9400   2379   2406  .0420
6896 73.9500   2390   2406  .0418
6897 73.9600   2415   2406  .0414
6898 73.9700   2405   2406  .0416
6899 73.9800   2355   2406  .0425
6900 73.9900   2418   2406  .0414
6901 74.0000   2436   2406  .0411
6902 74.0100   2394   2406  .0418
6903 74.0200   2377   2406  .0421
6904 74.0300   2382   2406  .0420
6905 74.0400   2319   2406  .0431
6906 74.0500   2387   2406  .0419
6907 74.0600   2408   2406  .0415
6908 74.0700   2348   2407  .0426
6909 74.0800   2369   2407  .0422
6910 74.0900   2418   2407  .0414
6911 74.1000   2430   2407  .0412
6912 74.1100   2475   2407  .0404
6913 74.1200   2483   2407  .0403
6914 74.1300   2462   2408  .0406
6915 74.1400   2396   2408  .0417
6916 74.1500   2419   2408  .0413
6917 74.1600   2407   2408  .0415
6918 74.1700   2471   2409  .0405
6919 74.1800   2495   2409  .0401
6920 74.1900   2404   2409  .0416
6921 74.2000   2413   2409  .0414
6922 74.2100   2345   2410  .0426
6923 74.2200   2372   2410  .0422
6924 74.2300   2444   2410  .0409
6925 74.2400   2395   2410  .0418
6926 74.2500   2423   2411  .0413
6927 74.2600   2372   2411  .0422
6928 74.2700   2378   2411  .0421
6929 74.2800   2462   2411  .0406
6930 74.2900   2328   2411  .0430
6931 74.3000   2383   2412  .0420
6932 74.3100   2537   2412  .0394
6933 74.3200   2463   2412  .0406
6934 74.3300   2432   2412  .0411
6935 74.3400   2387   2413  .0419
6936 74.3500   2385   2413  .0419
6937 74.3600   2481   2413  .0403
6938 74.3700   2430   2414  .0412
6939 74.3800   2459   2414  .0407
6940 74.3900   2390   2415  .0418
6941 74.4000   2414   2415  .0414
6942 74.4100   2482   2416  .0403
6943 74.4200   2374   2416  .0421
6944 74.4300   2407   2417  .0415
6945 74.4400   2458   2418  .0407
6946 74.4500   2430   2419  .0412
6947 74.4600   2470   2419  .0405
6948 74.4700   2502   2420  .0400
6949 74.4800   2434   2421  .0411
6950 74.4900   2436   2422  .0411
6951 74.5000   2433   2424  .0411
6952 74.5100   2425   2425  .0412
6953 74.5200   2474   2426  .0404
6954 74.5300   2490   2427  .0402
6955 74.5400   2454   2428  .0407
6956 74.5500   2494   2429  .0401
6957 74.5600   2445   2430  .0409
6958 74.5700   2390   2431  .0418
6959 74.5800   2433   2431  .0411
6960 74.5900   2447   2432  .0409
6961 74.6000   2423   2433  .0413
6962 74.6100   2493   2434  .0401
6963 74.6200   2516   2434  .0397
6964 74.6300   2477   2435  .0404
6965 74.6400   2393   2436  .0418
6966 74.6500   2377   2436  .0421
6967 74.6600   2473   2437  .0404
6968 74.6700   2564   2437  .0390
6969 74.6800   2445   2437  .0409
6970 74.6900   2478   2438  .0404
6971 74.7000   2485   2438  .0402
6972 74.7100   2536   2438  .0394
6973 74.7200   2512   2438  .0398
6974 74.7300   2416   2438  .0414
6975 74.7400   2417   2438  .0414
6976 74.7500   2429   2438  .0412
6977 74.7600   2396   2438  .0417
6978 74.7700   2450   2438  .0408
6979 74.7800   2397   2437  .0417
6980 74.7900   2406   2437  .0416
6981 74.8000   2428   2437  .0412
6982 74.8100   2462   2436  .0406
6983 74.8200   2462   2436  .0406
6984 74.8300   2524   2435  .0396
6985 74.8400   2516   2435  .0397
6986 74.8500   2445   2434  .0409
6987 74.8600   2438   2433  .0410
6988 74.8700   2518   2433  .0397
6989 74.8800   2504   2432  .0399
6990 74.8900   2504   2431  .0399
6991 74.9000   2505   2430  .0399
6992 74.9100   2372   2430  .0422
6993 74.9200   2409   2429  .0415
6994 74.9300   2438   2428  .0410
6995 74.9400   2402   2427  .0416
6996 74.9500   2359   2426  .0424
6997 74.9600   2371   2425  .0422
6998 74.9700   2366   2424  .0423
6999 74.9800   2424   2423  .0413
7000 74.9900   2435   2422  .0411
7001 75.0000   2490   2420  .0402
